# Supplementary material for: Reln-Dab1 pathway mitigates retinal ganglion cell apoptosis in retinal ischemia-reperfusion injury
Source: Cell Death Dis. 2025 May 29;16(1):423. doi: 10.1038/s41419-025-07742-6 (PMC12122947; doi:10.1038/s41419-025-07742-6)
Supplement: Supplementary file 8 — Table of DEGs between Blank and IR groups in single-cell sequencing [file 41419_2025_7742_MOESM8_ESM.xlsx]

## Sheet: Sheet1
	ROD	CBC	CONE	Mag	RBC	HC	RGC	AC	Neutrophil	VEC	Myeloid	T&DC	Total
Blank-1	3323	959	358	843	465	17	17	114	44	33	24	6	6203
Blank-2	2878	1279	381	1116	537	29	50	346	35	41	20	2	6714
Blank-3	1786	675	187	644	234	10	39	266	23	25	11	2	3902
I/R-1	1050	950	899	827	243	23	24	24	9246	53	4051	1505	18895
I/R-2	7112	991	651	634	313	27	15	169	2242	35	726	305	13220
I/R-3	5697	1087	680	709	290	31	15	298	3489	21	1055	391	13763
	p_val	avg_log2FC	pct.1	pct.2	p_val_adj	cluster	gene
Prph2	0	2.42002	0.947	0.599	0	ROD	Prph2
Rho	0	2.32242	0.998	0.933	0	ROD	Rho
Guca1b	0	2.29528	0.8	0.377	0	ROD	Guca1b
Nr2e3	0	2.26453	0.626	0.246	0	ROD	Nr2e3
Pdc	0	2.26343	0.852	0.498	0	ROD	Pdc
Sag	0	2.24523	0.993	0.832	0	ROD	Sag
Pde6b	0	2.19667	0.688	0.297	0	ROD	Pde6b
Pex5l	0	2.14585	0.633	0.256	0	ROD	Pex5l
Gnb1	0	2.07735	0.947	0.729	0	ROD	Gnb1
Gnat1	0	2.03118	0.917	0.648	0	ROD	Gnat1
Cnga1	0	2.0257	0.756	0.356	0	ROD	Cnga1
Fam57b	0	2.01764	0.702	0.356	0	ROD	Fam57b
Cplx4	0	2.0023	0.654	0.286	0	ROD	Cplx4
Nrl	0	1.99903	0.658	0.306	0	ROD	Nrl
Pde6a	0	1.98672	0.637	0.286	0	ROD	Pde6a
Rom1	0	1.9625	0.946	0.699	0	ROD	Rom1
Pde6g	0	1.9469	0.95	0.717	0	ROD	Pde6g
Rcvrn	0	1.91564	0.813	0.499	0	ROD	Rcvrn
Vax2os	0	1.89146	0.51	0.253	0	ROD	Vax2os
Tmem108	0	1.87096	0.47	0.201	0	ROD	Tmem108
Gm26954	0	1.86055	0.574	0.254	0	ROD	Gm26954
Cngb1	0	1.85102	0.541	0.246	0	ROD	Cngb1
Sgk1	0	1.84024	0.53	0.267	0	ROD	Sgk1
Rdh12	0	1.83458	0.447	0.174	0	ROD	Rdh12
Rpgrip1	0	1.81414	0.571	0.292	0	ROD	Rpgrip1
Samd11	0	1.81027	0.452	0.173	0	ROD	Samd11
Elovl4	0	1.7811	0.581	0.283	0	ROD	Elovl4
Gngt1	0	1.73874	0.95	0.763	0	ROD	Gngt1
Susd3	0	1.71654	0.39	0.149	0	ROD	Susd3
Guca1a	0	1.71141	0.86	0.585	0	ROD	Guca1a
Agpat3	0	1.70224	0.552	0.291	0	ROD	Agpat3
Aipl1	0	1.69711	0.675	0.338	0	ROD	Aipl1
Slc24a1	0	1.69157	0.409	0.161	0	ROD	Slc24a1
Rs1	0	1.68684	0.453	0.197	0	ROD	Rs1
Rp1	0	1.67712	0.552	0.268	0	ROD	Rp1
Tulp1	0	1.67089	0.706	0.386	0	ROD	Tulp1
Mef2c	0	1.66415	0.345	0.147	0	ROD	Mef2c
2023-03-01	0	1.65944	0.744	0.429	0	ROD	2023-03-01
Pcmtd2	0	1.65875	0.425	0.197	0	ROD	Pcmtd2
Rtbdn	0	1.6509	0.58	0.276	0	ROD	Rtbdn
Vtn	0	1.63534	0.577	0.299	0	ROD	Vtn
Pdzph1	0	1.63317	0.278	0.093	0	ROD	Pdzph1
Ppp2r2b	0	1.63056	0.681	0.393	0	ROD	Ppp2r2b
Unc119	0	1.6176	0.91	0.67	0	ROD	Unc119
Dpf3	0	1.61359	0.322	0.138	0	ROD	Dpf3
Impg1	0	1.58647	0.329	0.12	0	ROD	Impg1
Cadm2	0	1.57819	0.929	0.66	0	ROD	Cadm2
Mir124a-1hg	0	1.57174	0.53	0.296	0	ROD	Mir124a-1hg
Map1b	0	1.55687	0.637	0.368	0	ROD	Map1b
Fscn2	0	1.55046	0.315	0.116	0	ROD	Fscn2
Reep6	0	1.54497	0.354	0.157	0	ROD	Reep6
Nxnl2	0	1.53564	0.366	0.152	0	ROD	Nxnl2
Hcn1	0	1.53241	0.771	0.483	0	ROD	Hcn1
Neurod1	0	1.5179	0.607	0.36	0	ROD	Neurod1
Ptp4a3	0	1.51492	0.63	0.392	0	ROD	Ptp4a3
Arl6	0	1.51319	0.574	0.349	0	ROD	Arl6
Cabp4	0	1.50785	0.367	0.148	0	ROD	Cabp4
Frmd4b	0	1.4983	0.425	0.241	0	ROD	Frmd4b
Rgs20	0	1.49809	0.439	0.225	0	ROD	Rgs20
Ush2a	0	1.49609	0.406	0.188	0	ROD	Ush2a
Drd4	0	1.48892	0.395	0.185	0	ROD	Drd4
Kcnb1	0	1.48781	0.437	0.228	0	ROD	Kcnb1
Fabp12	0	1.48384	0.454	0.229	0	ROD	Fabp12
Casz1	0	1.47382	0.4	0.203	0	ROD	Casz1
Cacnb2	0	1.46555	0.528	0.321	0	ROD	Cacnb2
Kcnj14	0	1.46517	0.289	0.106	0	ROD	Kcnj14
Stard7	0	1.45993	0.369	0.206	0	ROD	Stard7
Epb41	0	1.44898	0.452	0.277	0	ROD	Epb41
Prcd	0	1.44875	0.527	0.308	0	ROD	Prcd
Dpysl3	0	1.44498	0.339	0.161	0	ROD	Dpysl3
Rnf207	0	1.44325	0.272	0.097	0	ROD	Rnf207
Gpsm2	0	1.44303	0.303	0.13	0	ROD	Gpsm2
Hmgn1	0	1.43373	0.822	0.637	0	ROD	Hmgn1
Bbs7	0	1.43369	0.272	0.113	0	ROD	Bbs7
Tnpo1	0	1.42813	0.475	0.308	0	ROD	Tnpo1
Crx	0	1.42455	0.414	0.222	0	ROD	Crx
Prom1	0	1.41354	0.482	0.261	0	ROD	Prom1
A930006I01Rik	0	1.40245	0.262	0.093	0	ROD	A930006I01Rik
Wwox	0	1.40174	0.448	0.312	0	ROD	Wwox
Taok3	0	1.39898	0.283	0.166	0	ROD	Taok3
AI847159	0	1.39344	0.328	0.151	0	ROD	AI847159
Kdm4c	0	1.37957	0.365	0.217	0	ROD	Kdm4c
Faim	0	1.3668	0.332	0.177	0	ROD	Faim
A930003A15Rik	0	1.36258	0.515	0.29	0	ROD	A930003A15Rik
Wdr17	0	1.36068	0.267	0.121	0	ROD	Wdr17
Rhot1	0	1.36036	0.364	0.211	0	ROD	Rhot1
Bbs9	0	1.35931	0.271	0.127	0	ROD	Bbs9
Gm44196	0	1.35571	0.281	0.124	0	ROD	Gm44196
Ppp3cc	0	1.35383	0.266	0.13	0	ROD	Ppp3cc
Ndrg3	0	1.35205	0.363	0.222	0	ROD	Ndrg3
Grk1	0	1.34004	0.312	0.147	0	ROD	Grk1
Gnb5	0	1.33925	0.452	0.289	0	ROD	Gnb5
Ypel2	0	1.33415	0.337	0.204	0	ROD	Ypel2
Tnfsf12	0	1.3341	0.326	0.163	0	ROD	Tnfsf12
Kif1b	0	1.32938	0.553	0.397	0	ROD	Kif1b
Mak	0	1.31313	0.324	0.158	0	ROD	Mak
Osbp2	0	1.30666	0.35	0.199	0	ROD	Osbp2
Ubap1l	0	1.305	0.316	0.152	0	ROD	Ubap1l
Abca4	0	1.30267	0.332	0.17	0	ROD	Abca4
Epb41l2	0	1.30028	0.439	0.288	0	ROD	Epb41l2
Glmn	0	1.28511	0.276	0.133	0	ROD	Glmn
Ebpl	0	1.27605	0.342	0.199	0	ROD	Ebpl
Lyar	0	1.25544	0.335	0.19	0	ROD	Lyar
Hk2	0	1.24603	0.38	0.24	0	ROD	Hk2
Fam161a	0	1.2422	0.251	0.11	0	ROD	Fam161a
Atp8a2	0	1.23692	0.25	0.13	0	ROD	Atp8a2
Dmd	0	1.22739	0.63	0.401	0	ROD	Dmd
Thrb	0	1.22477	0.323	0.192	0	ROD	Thrb
Pcare	0	1.22468	0.255	0.111	0	ROD	Pcare
Hsp90aa1	0	1.22381	0.758	0.636	0	ROD	Hsp90aa1
Ccdc126	0	1.22217	0.26	0.12	0	ROD	Ccdc126
Zfyve28	0	1.2211	0.252	0.121	0	ROD	Zfyve28
Lhfpl3	0	1.2148	0.354	0.21	0	ROD	Lhfpl3
Mir124-2hg	0	1.20807	0.581	0.385	0	ROD	Mir124-2hg
Rsrp1	0	1.2068	0.558	0.45	0	ROD	Rsrp1
Arl3	0	1.20302	0.513	0.381	0	ROD	Arl3
Tma7	0	1.19689	0.939	0.872	0	ROD	Tma7
Sgip1	0	1.19209	0.422	0.298	0	ROD	Sgip1
Ankrd33b	0	1.18303	0.344	0.198	0	ROD	Ankrd33b
Atf4	0	1.18229	0.429	0.311	0	ROD	Atf4
Pcdh15	0	1.17777	0.799	0.511	0	ROD	Pcdh15
Fam3c	0	1.17496	0.262	0.145	0	ROD	Fam3c
Gm17231	0	1.1669	0.444	0.301	0	ROD	Gm17231
Rgs9	0	1.15329	0.328	0.195	0	ROD	Rgs9
Impdh1	0	1.14927	0.361	0.226	0	ROD	Impdh1
Pde8b	0	1.14261	0.265	0.151	0	ROD	Pde8b
Mpp4	0	1.13644	0.298	0.162	0	ROD	Mpp4
Pbx3	0	1.13516	0.268	0.157	0	ROD	Pbx3
Pcbp4	0	1.12862	0.409	0.291	0	ROD	Pcbp4
Rd3	0	1.12639	0.311	0.19	0	ROD	Rd3
Hk1	0	1.12553	0.419	0.314	0	ROD	Hk1
Prkd1	0	1.12242	0.296	0.191	0	ROD	Prkd1
Anp32e	0	1.12097	0.481	0.375	0	ROD	Anp32e
Cst3	0	1.10907	0.878	0.779	0	ROD	Cst3
Msi2	0	1.10455	0.455	0.347	0	ROD	Msi2
Gm45716	0	1.09322	0.275	0.173	0	ROD	Gm45716
Ankrd33	0	1.08369	0.271	0.136	0	ROD	Ankrd33
Atxn1	0	1.0745	0.433	0.362	0	ROD	Atxn1
Adipor1	0	1.06872	0.469	0.367	0	ROD	Adipor1
Pclo	0	1.06432	0.374	0.276	0	ROD	Pclo
Laptm4b	0	1.05123	0.406	0.298	0	ROD	Laptm4b
Ddx5	0	1.04593	0.716	0.648	0	ROD	Ddx5
Syt1	0	1.04541	0.824	0.621	0	ROD	Syt1
Camk2d	0	1.036	0.51	0.422	0	ROD	Camk2d
Rbp3	0	1.02417	0.521	0.377	0	ROD	Rbp3
Atp1a3	0	1.01397	0.412	0.311	0	ROD	Atp1a3
Ldha	0	1.00477	0.782	0.695	0	ROD	Ldha
Slc6a6	0	0.988795	0.502	0.418	0	ROD	Slc6a6
Stx3	0	0.982817	0.382	0.291	0	ROD	Stx3
Anp32a	0	0.967427	0.539	0.485	0	ROD	Anp32a
Smim40	0	0.954171	0.566	0.469	0	ROD	Smim40
Cirbp	0	0.921454	0.48	0.393	0	ROD	Cirbp
Hist1h2bc	0	0.873612	0.502	0.441	0	ROD	Hist1h2bc
Son	0	0.792778	0.583	0.57	0	ROD	Son
Malat1	0	0.752626	1	1	0	ROD	Malat1
Gpx4	0	0.749221	0.777	0.767	0	ROD	Gpx4
Ndufa4	0	0.647716	0.647	0.642	0	ROD	Ndufa4
Pkm	0	0.59719	0.837	0.846	0	ROD	Pkm
Aldoa	0	0.57714	0.862	0.873	0	ROD	Aldoa
Prkca	0	0.477595	0.438	0.246	0	ROD	Prkca
Impg2	9.13017e-308	0.992315	0.306	0.2	2.94768e-303	ROD	Impg2
Ndufs2	3.39224e-299	1.03256	0.398	0.329	1.09518e-294	ROD	Ndufs2
Aff1	3.62223e-284	0.921679	0.435	0.365	1.16944e-279	ROD	Aff1
Otx2os1	1.27422e-277	0.435903	0.5	0.37	4.11381e-273	ROD	Otx2os1
Amer2	1.47492e-265	1.02734	0.25	0.159	4.76177e-261	ROD	Amer2
Mat2a	5.34561e-263	1.00714	0.38	0.311	1.72583e-258	ROD	Mat2a
Prickle1	1.30667e-256	1.07429	0.27	0.182	4.21859e-252	ROD	Prickle1
Dlg4	1.70492e-253	1.05017	0.278	0.192	5.50434e-249	ROD	Dlg4
Slc31a2	6.26122e-253	0.876133	0.379	0.299	2.02144e-248	ROD	Slc31a2
Dscaml1	8.62735e-236	1.01165	0.287	0.204	2.78534e-231	ROD	Dscaml1
Nlk	3.96306e-231	0.998961	0.372	0.307	1.27947e-226	ROD	Nlk
Rab28	1.08113e-226	1.01532	0.279	0.2	3.49042e-222	ROD	Rab28
Fyco1	6.74369e-225	1.02135	0.295	0.219	2.1772e-220	ROD	Fyco1
Cpe	1.10021e-210	0.667595	0.492	0.461	3.55204e-206	ROD	Cpe
Plekhb1	4.08512e-210	0.743901	0.394	0.325	1.31888e-205	ROD	Plekhb1
Atp5b	1.87488e-208	0.548026	0.583	0.605	6.05304e-204	ROD	Atp5b
Rims2	8.70176e-201	0.878905	0.345	0.278	2.80936e-196	ROD	Rims2
Uqcc3	9.24496e-200	0.935536	0.314	0.245	2.98474e-195	ROD	Uqcc3
Slc25a33	5.59592e-198	0.970921	0.258	0.184	1.80664e-193	ROD	Slc25a33
Glo1	3.48276e-192	0.819093	0.441	0.41	1.12441e-187	ROD	Glo1
1110051M20Rik	4.04327e-191	1.03941	0.265	0.196	1.30537e-186	ROD	1110051M20Rik
Rasal2	1.34086e-186	0.998564	0.267	0.197	4.32898e-182	ROD	Rasal2
Phactr1	3.91171e-186	0.936174	0.298	0.229	1.26289e-181	ROD	Phactr1
Oxct1	2.47577e-184	1.01593	0.258	0.189	7.99302e-180	ROD	Oxct1
Hmgb2	1.98916e-179	0.920187	0.271	0.202	6.42201e-175	ROD	Hmgb2
Tnrc6b	5.71669e-178	0.944437	0.343	0.294	1.84563e-173	ROD	Tnrc6b
Camk1d	2.81254e-170	0.986163	0.34	0.294	9.08029e-166	ROD	Camk1d
Gbf1	2.14103e-163	1.04291	0.27	0.212	6.91232e-159	ROD	Gbf1
Xiap	1.00383e-159	1.019	0.272	0.213	3.24087e-155	ROD	Xiap
Cadm1	5.39685e-159	0.771026	0.389	0.344	1.74237e-154	ROD	Cadm1
Strbp	2.22852e-158	0.891245	0.357	0.314	7.19476e-154	ROD	Strbp
Tomm20	2.39812e-158	0.708455	0.462	0.456	7.74233e-154	ROD	Tomm20
Snrnp70	1.29836e-156	0.837006	0.386	0.353	4.19175e-152	ROD	Snrnp70
Adgrv1	4.8316e-155	0.846064	0.283	0.22	1.55988e-150	ROD	Adgrv1
Ssu72	8.52982e-154	0.757623	0.439	0.431	2.75385e-149	ROD	Ssu72
Stxbp1	9.65292e-154	0.838414	0.312	0.255	3.11645e-149	ROD	Stxbp1
Lsm14a	5.43536e-150	0.884197	0.311	0.26	1.75481e-145	ROD	Lsm14a
Macrod2	1.21117e-148	0.735761	0.408	0.363	3.91025e-144	ROD	Macrod2
Eno1	8.66712e-147	0.302737	0.685	0.717	2.79818e-142	ROD	Eno1
Tjp1	2.25357e-146	0.854423	0.29	0.231	7.27565e-142	ROD	Tjp1
Gpm6b	1.86413e-144	0.777284	0.264	0.199	6.01835e-140	ROD	Gpm6b
Cdk2ap2	2.3718e-144	0.601455	0.467	0.453	7.65736e-140	ROD	Cdk2ap2
Pcbp2	6.30226e-144	0.637451	0.506	0.539	2.03468e-139	ROD	Pcbp2
Sv2b	6.95286e-143	0.826299	0.293	0.236	2.24473e-138	ROD	Sv2b
Usp2	3.72345e-141	0.954675	0.25	0.193	1.20212e-136	ROD	Usp2
Cited2	1.22357e-138	0.913424	0.31	0.263	3.95031e-134	ROD	Cited2
Ncam1	6.22349e-137	0.70297	0.379	0.334	2.00925e-132	ROD	Ncam1
Agtpbp1	5.97056e-136	0.845927	0.346	0.303	1.9276e-131	ROD	Agtpbp1
Cpeb3	3.21901e-130	0.946548	0.303	0.256	1.03926e-125	ROD	Cpeb3
Tuba1b	4.71338e-128	0.688161	0.46	0.469	1.52172e-123	ROD	Tuba1b
1190005I06Rik	5.53768e-125	0.783428	0.288	0.235	1.78784e-120	ROD	1190005I06Rik
Chchd10	1.83492e-121	0.646459	0.401	0.37	5.92403e-117	ROD	Chchd10
E130218I03Rik	6.84859e-112	0.474206	0.427	0.376	2.21107e-107	ROD	E130218I03Rik
Hnrnph3	2.90108e-107	0.873664	0.267	0.227	9.36612e-103	ROD	Hnrnph3
Msi1	4.26956e-104	0.767086	0.257	0.21	1.37843e-99	ROD	Msi1
Raly	1.71892e-103	0.786697	0.345	0.323	5.54952e-99	ROD	Raly
Fam169a	9.20366e-103	0.77731	0.321	0.288	2.9714e-98	ROD	Fam169a
Pias1	1.77139e-98	0.939267	0.255	0.218	5.71894e-94	ROD	Pias1
Tax1bp1	5.52197e-98	0.744534	0.353	0.331	1.78277e-93	ROD	Tax1bp1
Pitpnc1	1.18076e-88	0.849129	0.284	0.252	3.81208e-84	ROD	Pitpnc1
Atp1b2	1.39375e-85	0.544432	0.408	0.391	4.49972e-81	ROD	Atp1b2
Ankrd12	6.41791e-83	0.761225	0.347	0.336	2.07202e-78	ROD	Ankrd12
Tubb5	6.49058e-80	0.627265	0.435	0.454	2.09548e-75	ROD	Tubb5
Sik3	1.04251e-78	0.266455	0.171	0.266	3.36575e-74	ROD	Sik3
Camta1	1.80714e-75	0.724203	0.331	0.316	5.83435e-71	ROD	Camta1
Rbm39	7.38577e-75	0.522103	0.525	0.594	2.3845e-70	ROD	Rbm39
Rpl10a	1.26173e-74	0.496828	0.505	0.564	4.0735e-70	ROD	Rpl10a
Sarnp	2.45015e-67	0.276501	0.196	0.296	7.9103e-63	ROD	Sarnp
Guk1	4.81567e-66	0.442552	0.394	0.376	1.55474e-61	ROD	Guk1
Nbea	1.61736e-65	0.771021	0.254	0.227	5.22163e-61	ROD	Nbea
Rsrc2	1.23476e-64	0.820117	0.303	0.293	3.98642e-60	ROD	Rsrc2
Srsf2	2.67862e-64	0.685552	0.406	0.431	8.64793e-60	ROD	Srsf2
Hmgn2	3.77021e-61	0.808679	0.28	0.265	1.21721e-56	ROD	Hmgn2
Eif5b	7.54175e-60	0.28767	0.189	0.279	2.43486e-55	ROD	Eif5b
Mtdh	1.07828e-57	0.254639	0.188	0.277	3.48122e-53	ROD	Mtdh
Rere	3.33948e-51	0.260331	0.203	0.292	1.07815e-46	ROD	Rere
Clstn1	1.32489e-50	0.650366	0.285	0.27	4.27741e-46	ROD	Clstn1
Stat3	1.32753e-49	0.291378	0.198	0.284	4.28592e-45	ROD	Stat3
Pkig	1.48906e-48	0.703737	0.303	0.297	4.80744e-44	ROD	Pkig
Ankrd11	1.63051e-47	0.273204	0.192	0.276	5.26409e-43	ROD	Ankrd11
Rbm25	1.71825e-47	0.289879	0.246	0.353	5.54736e-43	ROD	Rbm25
Ndufv2	2.11767e-44	0.309311	0.199	0.283	6.83691e-40	ROD	Ndufv2
Ntm	1.13651e-43	0.428316	0.31	0.283	3.66922e-39	ROD	Ntm
Tspan7	1.25761e-42	0.602587	0.275	0.26	4.06019e-38	ROD	Tspan7
Vdac2	7.54412e-41	0.285332	0.227	0.32	2.43562e-36	ROD	Vdac2
Arih1	8.63201e-41	0.303506	0.185	0.261	2.78685e-36	ROD	Arih1
Srsf11	8.72044e-40	0.348327	0.199	0.282	2.81539e-35	ROD	Srsf11
Ndufb10	2.38285e-37	0.293395	0.246	0.343	7.69302e-33	ROD	Ndufb10
Hnrnpu	6.58437e-37	0.658484	0.333	0.351	2.12577e-32	ROD	Hnrnpu
Zfp385a	6.99064e-36	0.600897	0.274	0.265	2.25693e-31	ROD	Zfp385a
Srsf3	3.01106e-34	0.640411	0.357	0.389	9.72121e-30	ROD	Srsf3
Slc17a7	3.13556e-33	0.48515	0.283	0.268	1.01231e-28	ROD	Slc17a7
Atp5a1	1.3092e-32	0.583692	0.38	0.42	4.22674e-28	ROD	Atp5a1
Npepps	4.14278e-32	0.354552	0.19	0.263	1.3375e-27	ROD	Npepps
Ptov1	3.06747e-31	0.287925	0.189	0.258	9.90331e-27	ROD	Ptov1
Cyc1	3.34431e-31	0.346562	0.187	0.257	1.07971e-26	ROD	Cyc1
Tra2a	1.06998e-30	0.347981	0.196	0.27	3.45442e-26	ROD	Tra2a
Magi2	1.34563e-30	0.360713	0.402	0.403	4.34437e-26	ROD	Magi2
Snhg20	2.63843e-30	0.645896	0.253	0.246	8.51817e-26	ROD	Snhg20
Ndufb8	2.9914e-30	0.251853	0.316	0.436	9.65775e-26	ROD	Ndufb8
Nmt1	9.22825e-29	0.390742	0.188	0.259	2.97934e-24	ROD	Nmt1
Eif3e	1.92114e-28	0.375787	0.208	0.285	6.2024e-24	ROD	Eif3e
Ndufa5	1.16262e-27	0.27108	0.297	0.403	3.75352e-23	ROD	Ndufa5
Slc25a5	1.0048e-26	0.592638	0.356	0.391	3.24401e-22	ROD	Slc25a5
Baz2b	9.75418e-26	0.667014	0.326	0.351	3.14914e-21	ROD	Baz2b
Ndufa12	2.86714e-25	0.332748	0.259	0.35	9.25656e-21	ROD	Ndufa12
Pfkp	6.68541e-25	0.296128	0.192	0.255	2.15839e-20	ROD	Pfkp
Celf2	2.39645e-22	0.528758	0.391	0.436	7.73694e-18	ROD	Celf2
Ybx1	1.67381e-21	0.412186	0.463	0.546	5.40391e-17	ROD	Ybx1
Ywhae	5.66532e-21	0.43173	0.457	0.537	1.82905e-16	ROD	Ywhae
Pea15a	7.22821e-21	0.569003	0.307	0.322	2.33363e-16	ROD	Pea15a
Zfand6	8.0836e-21	0.665077	0.312	0.339	2.60979e-16	ROD	Zfand6
Syp	3.0615e-20	0.436435	0.3	0.298	9.88404e-16	ROD	Syp
Fus	7.08452e-20	0.356611	0.239	0.317	2.28724e-15	ROD	Fus
Stag1	1.13061e-19	0.41628	0.204	0.271	3.65016e-15	ROD	Stag1
Kansl1	8.98195e-19	0.452457	0.232	0.311	2.89982e-14	ROD	Kansl1
Gm47283	1.6508e-17	0.64543	0.262	0.27	5.32961e-13	ROD	Gm47283
U2af1	2.28209e-15	0.410699	0.23	0.301	7.36773e-11	ROD	U2af1
Tra2b	2.3356e-15	0.636288	0.319	0.353	7.54047e-11	ROD	Tra2b
Grina	3.0147e-15	0.408518	0.439	0.513	9.73296e-11	ROD	Grina
Slc25a3	1.05819e-14	0.304318	0.324	0.431	3.41636e-10	ROD	Slc25a3
Emc7	4.48153e-14	0.621101	0.258	0.272	1.44686e-09	ROD	Emc7
Atxn7l3b	1.58447e-13	0.40504	0.227	0.295	5.11546e-09	ROD	Atxn7l3b
Serbp1	2.12699e-13	0.392385	0.277	0.364	6.86698e-09	ROD	Serbp1
Mdh1	1.79592e-12	0.419955	0.358	0.39	5.79813e-08	ROD	Mdh1
Hypk	1.17029e-11	0.415108	0.199	0.254	3.77829e-07	ROD	Hypk
Tecr	2.75039e-11	0.261807	0.302	0.383	8.87964e-07	ROD	Tecr
Hnrnpm	7.26498e-11	0.41399	0.225	0.287	2.3455e-06	ROD	Hnrnpm
Vcp	1.17609e-10	0.430985	0.223	0.286	3.79702e-06	ROD	Vcp
Ypel3	2.01596e-10	0.462276	0.34	0.378	6.50851e-06	ROD	Ypel3
Nap1l1	1.50961e-09	0.538335	0.277	0.3	4.87377e-05	ROD	Nap1l1
Dynll1	4.26203e-09	0.264662	0.51	0.608	0.000137599	ROD	Dynll1
Uqcrc1	8.59354e-09	0.587567	0.289	0.322	0.000277442	ROD	Uqcrc1
Mbnl2	9.65993e-09	0.588084	0.322	0.367	0.000311871	ROD	Mbnl2
Mdh2	1.07897e-08	0.358806	0.289	0.372	0.000348346	ROD	Mdh2
Nsf	1.25296e-08	0.310259	0.253	0.313	0.000404519	ROD	Nsf
Gsk3b	1.83688e-08	0.424014	0.249	0.316	0.000593036	ROD	Gsk3b
Cnbp	8.90668e-08	0.382061	0.256	0.323	0.00287552	ROD	Cnbp
Vamp2	2.82375e-07	0.280778	0.337	0.352	0.00911647	ROD	Vamp2
Hist3h2a	3.21166e-07	0.367373	0.213	0.259	0.0103689	ROD	Hist3h2a
Arl6ip1	4.21781e-07	0.404944	0.322	0.416	0.0136172	ROD	Arl6ip1
Nop53	8.49249e-07	0.591054	0.255	0.28	0.027418	ROD	Nop53
Lamtor5	8.61324e-07	0.56974	0.337	0.391	0.0278078	ROD	Lamtor5
Pcsk1n	1.90488e-06	0.277032	0.335	0.355	0.0614989	ROD	Pcsk1n
Hnrnpdl	2.82834e-06	0.464217	0.222	0.276	0.091313	ROD	Hnrnpdl
Pfkl	3.24108e-06	0.602166	0.25	0.275	0.104638	ROD	Pfkl
Sf3b2	3.60261e-06	0.43331	0.22	0.273	0.11631	ROD	Sf3b2
Sdha	4.67507e-06	0.608746	0.244	0.268	0.150935	ROD	Sdha
Pcbp3	5.61776e-06	0.337021	0.331	0.355	0.181369	ROD	Pcbp3
Pnisr	4.76387e-05	0.44458	0.245	0.303	1	ROD	Pnisr
Hnrnpa2b1	8.67868e-05	0.325331	0.377	0.49	1	ROD	Hnrnpa2b1
Btbd9	0.000143541	0.471187	0.237	0.292	1	ROD	Btbd9
Lsm4	0.000246888	0.439106	0.248	0.306	1	ROD	Lsm4
Ssb	0.000280807	0.593301	0.235	0.259	1	ROD	Ssb
Gphn	0.000445212	0.354328	0.261	0.315	1	ROD	Gphn
Srrm2	0.000604748	0.403178	0.317	0.399	1	ROD	Srrm2
H2afv	0.000951914	0.555866	0.231	0.254	1	ROD	H2afv
Ppp1cc	0.00679912	0.370722	0.294	0.359	1	ROD	Ppp1cc
Sys1	0.00872304	0.466338	0.233	0.282	1	ROD	Sys1
Zfp804b	0	4.75386	0.94	0.061	0	CBC	Zfp804b
Grik1	0	4.06467	0.413	0.045	0	CBC	Grik1
Kcnip4	0	3.71599	0.524	0.095	0	CBC	Kcnip4
Cntn5	0	3.69045	0.46	0.034	0	CBC	Cntn5
Nrxn3	0	3.66178	0.995	0.216	0	CBC	Nrxn3
Pcdh9	0	3.65942	0.895	0.106	0	CBC	Pcdh9
Slit2	0	3.34103	0.3	0.038	0	CBC	Slit2
Mdga2	0	3.06595	0.814	0.122	0	CBC	Mdga2
Cadps	0	3.00834	0.804	0.1	0	CBC	Cadps
Car10	0	2.95643	0.804	0.08	0	CBC	Car10
Tenm2	0	2.88952	0.675	0.063	0	CBC	Tenm2
Gabrb3	0	2.87647	0.858	0.12	0	CBC	Gabrb3
Kcnma1	0	2.87351	0.761	0.102	0	CBC	Kcnma1
Gsg1	0	2.81077	0.385	0.017	0	CBC	Gsg1
Kcnb2	0	2.80377	0.557	0.032	0	CBC	Kcnb2
Gng13	0	2.79195	0.812	0.165	0	CBC	Gng13
A330076H08Rik	0	2.75636	0.73	0.076	0	CBC	A330076H08Rik
Dcc	0	2.66733	0.778	0.1	0	CBC	Dcc
Rskr	0	2.64693	0.672	0.049	0	CBC	Rskr
A230057D06Rik	0	2.62446	0.725	0.084	0	CBC	A230057D06Rik
Ptprz1	0	2.55311	0.589	0.016	0	CBC	Ptprz1
Inpp4b	0	2.54844	0.663	0.064	0	CBC	Inpp4b
Ptprd	0	2.49528	0.749	0.129	0	CBC	Ptprd
Adgrb3	0	2.48262	0.808	0.137	0	CBC	Adgrb3
Gm30382	0	2.46969	0.488	0.039	0	CBC	Gm30382
Scg2	0	2.46254	0.52	0.069	0	CBC	Scg2
Frmd3	0	2.42377	0.625	0.047	0	CBC	Frmd3
Auts2	0	2.42358	0.792	0.123	0	CBC	Auts2
Ctnna2	0	2.39138	0.662	0.075	0	CBC	Ctnna2
Neurod4	0	2.3831	0.608	0.046	0	CBC	Neurod4
Cabp5	0	2.3294	0.395	0.041	0	CBC	Cabp5
Gabrr2	0	2.29638	0.541	0.052	0	CBC	Gabrr2
Cntnap5a	0	2.27936	0.342	0.019	0	CBC	Cntnap5a
Scgn	0	2.24428	0.487	0.014	0	CBC	Scgn
Sphkap	0	2.23818	0.556	0.095	0	CBC	Sphkap
Gm4792	0	2.23568	0.671	0.112	0	CBC	Gm4792
Cdh18	0	2.23122	0.55	0.089	0	CBC	Cdh18
Trnp1	0	2.17213	0.661	0.075	0	CBC	Trnp1
Lactbl1	0	2.16489	0.613	0.063	0	CBC	Lactbl1
Thsd7a	0	2.16276	0.604	0.074	0	CBC	Thsd7a
Lrrc4c	0	2.153	0.543	0.071	0	CBC	Lrrc4c
Tenm3	0	2.15137	0.558	0.076	0	CBC	Tenm3
Unc13c	0	2.14384	0.454	0.052	0	CBC	Unc13c
Frmd4a	0	2.13489	0.607	0.08	0	CBC	Frmd4a
Rit2	0	2.11974	0.638	0.074	0	CBC	Rit2
Epha3	0	2.11005	0.384	0.01	0	CBC	Epha3
Unc5d	0	2.10199	0.354	0.046	0	CBC	Unc5d
Grm5	0	2.089	0.484	0.049	0	CBC	Grm5
Otx2os11	0	2.08419	0.915	0.363	0	CBC	Otx2os1
Rora	0	2.06638	0.84	0.272	0	CBC	Rora
Tmem132d	0	2.038	0.397	0.042	0	CBC	Tmem132d
Mgarp	0	2.03478	0.939	0.484	0	CBC	Mgarp
Nyap2	0	2.02582	0.599	0.057	0	CBC	Nyap2
Slc24a3	0	2.01954	0.465	0.05	0	CBC	Slc24a3
Fam155a	0	2.01099	0.578	0.075	0	CBC	Fam155a
Chrm3	0	1.99135	0.335	0.025	0	CBC	Chrm3
Gabra1	0	1.94633	0.475	0.032	0	CBC	Gabra1
Cdh8	0	1.94308	0.269	0.012	0	CBC	Cdh8
Cplx3	0	1.94279	0.721	0.144	0	CBC	Cplx3
Epha7	0	1.93146	0.379	0.035	0	CBC	Epha7
Nrn1l	0	1.85711	0.516	0.046	0	CBC	Nrn1l
Fam135b	0	1.85612	0.411	0.041	0	CBC	Fam135b
Sncb	0	1.84448	0.882	0.415	0	CBC	Sncb
Cacna2d1	0	1.83432	0.403	0.033	0	CBC	Cacna2d1
Ntng1	0	1.82952	0.31	0.056	0	CBC	Ntng1
Cntn4	0	1.81099	0.441	0.077	0	CBC	Cntn4
Pcdh7	0	1.79637	0.322	0.035	0	CBC	Pcdh7
Reln	0	1.76828	0.258	0.018	0	CBC	Reln
Tnnt1	0	1.76567	0.301	0.036	0	CBC	Tnnt1
Snrpn	0	1.75182	0.644	0.126	0	CBC	Snrpn
Tmcc3	0	1.75171	0.47	0.056	0	CBC	Tmcc3
Csmd3	0	1.73832	0.305	0.031	0	CBC	Csmd3
Dlg2	0	1.73579	0.815	0.211	0	CBC	Dlg2
Foxn3	0	1.7163	0.597	0.139	0	CBC	Foxn3
Aplp1	0	1.69246	0.532	0.087	0	CBC	Aplp1
Ryr3	0	1.69042	0.308	0.015	0	CBC	Ryr3
Grid1	0	1.68937	0.439	0.038	0	CBC	Grid1
Samsn1	0	1.67824	0.786	0.228	0	CBC	Samsn1
Fmn1	0	1.6539	0.564	0.111	0	CBC	Fmn1
Cdh11	0	1.64387	0.336	0.03	0	CBC	Cdh11
Khdrbs3	0	1.63283	0.573	0.126	0	CBC	Khdrbs3
Cabp1	0	1.63019	0.411	0.063	0	CBC	Cabp1
Ckb	0	1.62678	0.902	0.475	0	CBC	Ckb
Grm7	0	1.6215	0.41	0.051	0	CBC	Grm7
Zfp385b	0	1.6172	0.694	0.187	0	CBC	Zfp385b
Trpm1	0	1.6153	0.481	0.052	0	CBC	Trpm1
Slc4a10	0	1.614	0.466	0.062	0	CBC	Slc4a10
Sybu	0	1.61365	0.414	0.063	0	CBC	Sybu
Hist3h2ba	0	1.60989	0.592	0.144	0	CBC	Hist3h2ba
Gabra5	0	1.60878	0.382	0.029	0	CBC	Gabra5
Tmtc2	0	1.59485	0.536	0.111	0	CBC	Tmtc2
Plcl1	0	1.59362	0.434	0.063	0	CBC	Plcl1
Pcp4	0	1.59169	0.537	0.168	0	CBC	Pcp4
Zfhx4	0	1.5896	0.257	0.021	0	CBC	Zfhx4
Glra1	0	1.57371	0.29	0.021	0	CBC	Glra1
Gria2	0	1.57183	0.441	0.049	0	CBC	Gria2
Dbp	0	1.57078	0.55	0.121	0	CBC	Dbp
Pde1c	0	1.56378	0.446	0.079	0	CBC	Pde1c
Asap2	0	1.56135	0.425	0.056	0	CBC	Asap2
Celf3	0	1.55688	0.431	0.051	0	CBC	Celf3
Lrtm1	0	1.5329	0.457	0.057	0	CBC	Lrtm1
Gm20754	0	1.52719	0.318	0.046	0	CBC	Gm20754
Nmnat3	0	1.5189	0.264	0.025	0	CBC	Nmnat3
Nap1l5	0	1.518	0.524	0.088	0	CBC	Nap1l5
Nfia	0	1.51754	0.289	0.067	0	CBC	Nfia
Ttyh1	0	1.51446	0.588	0.141	0	CBC	Ttyh1
Meg3	0	1.51294	0.615	0.127	0	CBC	Meg3
Runx1t1	0	1.51247	0.413	0.052	0	CBC	Runx1t1
Syt4	0	1.51214	0.439	0.059	0	CBC	Syt4
Cntn1	0	1.51172	0.448	0.082	0	CBC	Cntn1
Slc8a1	0	1.50364	0.338	0.079	0	CBC	Slc8a1
Lsamp	0	1.50352	0.626	0.134	0	CBC	Lsamp
Hmgn3	0	1.50154	0.544	0.128	0	CBC	Hmgn3
Pcp2	0	1.50138	0.549	0.152	0	CBC	Pcp2
Ube2e2	0	1.49647	0.453	0.087	0	CBC	Ube2e2
Lhx4	0	1.49613	0.312	0.011	0	CBC	Lhx4
Eef1a2	0	1.49581	0.441	0.056	0	CBC	Eef1a2
Vsx2	0	1.48748	0.42	0.056	0	CBC	Vsx2
Grm6	0	1.47418	0.311	0.036	0	CBC	Grm6
Igsf21	0	1.4738	0.392	0.033	0	CBC	Igsf21
Prickle2	0	1.46155	0.36	0.039	0	CBC	Prickle2
Slc12a5	0	1.46106	0.556	0.125	0	CBC	Slc12a5
Vdac1	0	1.45726	0.694	0.256	0	CBC	Vdac1
Nme1	0	1.45528	0.72	0.304	0	CBC	Nme1
Edil3	0	1.44194	0.412	0.083	0	CBC	Edil3
Spock2	0	1.43778	0.395	0.037	0	CBC	Spock2
Nrg3	0	1.43742	0.286	0.052	0	CBC	Nrg3
Isl1	0	1.41267	0.311	0.035	0	CBC	Isl1
Prkcb	0	1.41156	0.447	0.095	0	CBC	Prkcb
Hlf	0	1.41104	0.385	0.064	0	CBC	Hlf
Gm12239	0	1.41065	0.336	0.036	0	CBC	Gm12239
Fscn1	0	1.40562	0.393	0.057	0	CBC	Fscn1
Epb41l3	0	1.39777	0.446	0.078	0	CBC	Epb41l3
Ryr2	0	1.39751	0.36	0.031	0	CBC	Ryr2
Rogdi	0	1.39581	0.523	0.121	0	CBC	Rogdi
Robo2	0	1.39426	0.372	0.073	0	CBC	Robo2
Gucy1a1	0	1.36376	0.34	0.036	0	CBC	Gucy1a1
4930447C04Rik	0	1.35157	0.389	0.085	0	CBC	4930447C04Rik
Caly	0	1.3479	0.387	0.051	0	CBC	Caly
Gm5149	0	1.3444	0.252	0.015	0	CBC	Gm5149
Gabrg2	0	1.34105	0.364	0.049	0	CBC	Gabrg2
Rims1	0	1.32804	0.33	0.044	0	CBC	Rims1
A530058N18Rik	0	1.32789	0.463	0.084	0	CBC	A530058N18Rik
Rab3a	0	1.31916	0.643	0.196	0	CBC	Rab3a
Prox1	0	1.31898	0.384	0.057	0	CBC	Prox1
Ttc3	0	1.31774	0.561	0.147	0	CBC	Ttc3
Bex2	0	1.31706	0.647	0.189	0	CBC	Bex2
Gabrr1	0	1.31499	0.356	0.029	0	CBC	Gabrr1
Ntrk2	0	1.31391	0.34	0.038	0	CBC	Ntrk2
Adcy2	0	1.31331	0.259	0.027	0	CBC	Adcy2
Stmn1	0	1.30641	0.355	0.089	0	CBC	Stmn1
Negr1	0	1.28381	0.754	0.284	0	CBC	Negr1
Pcbp31	0	1.27485	0.749	0.304	0	CBC	Pcbp3
Zfhx3	0	1.27294	0.303	0.06	0	CBC	Zfhx3
Tenm4	0	1.27039	0.358	0.067	0	CBC	Tenm4
Dgki	0	1.26665	0.354	0.052	0	CBC	Dgki
Gnao1	0	1.26249	0.412	0.083	0	CBC	Gnao1
Sulf2	0	1.25255	0.254	0.021	0	CBC	Sulf2
Iqsec3	0	1.24227	0.324	0.034	0	CBC	Iqsec3
Kcna5	0	1.2421	0.315	0.032	0	CBC	Kcna5
Nlgn1	0	1.24056	0.35	0.087	0	CBC	Nlgn1
Gng3	0	1.2395	0.406	0.064	0	CBC	Gng3
Slc22a17	0	1.23876	0.359	0.056	0	CBC	Slc22a17
Aplp2	0	1.23789	0.668	0.286	0	CBC	Aplp2
Cltb	0	1.22844	0.495	0.151	0	CBC	Cltb
Gria1	0	1.22018	0.296	0.039	0	CBC	Gria1
Faim2	0	1.22014	0.352	0.058	0	CBC	Faim2
Klhdc8a	0	1.20551	0.331	0.051	0	CBC	Klhdc8a
Camk2b	0	1.20204	0.35	0.063	0	CBC	Camk2b
Lin7a	0	1.1997	0.313	0.067	0	CBC	Lin7a
Shisal1	0	1.19958	0.284	0.014	0	CBC	Shisal1
Gucy1b1	0	1.19942	0.313	0.035	0	CBC	Gucy1b1
Dgkh	0	1.19803	0.306	0.054	0	CBC	Dgkh
Shank2	0	1.1968	0.318	0.046	0	CBC	Shank2
mt-Co1	0	1.18498	0.995	0.858	0	CBC	mt-Co1
Tmem215	0	1.18134	0.297	0.023	0	CBC	Tmem215
Agap1	0	1.18033	0.487	0.132	0	CBC	Agap1
Bex1	0	1.17957	0.387	0.068	0	CBC	Bex1
Gpr179	0	1.17612	0.309	0.037	0	CBC	Gpr179
Usp29	0	1.1732	0.321	0.049	0	CBC	Usp29
Ntm1	0	1.16927	0.647	0.255	0	CBC	Ntm
Stmn3	0	1.16675	0.451	0.092	0	CBC	Stmn3
Mir99ahg	0	1.16586	0.391	0.083	0	CBC	Mir99ahg
Car2	0	1.16571	0.567	0.218	0	CBC	Car2
Macf1	0	1.16524	0.606	0.235	0	CBC	Macf1
Apbb1	0	1.16489	0.464	0.123	0	CBC	Apbb1
Pak3	0	1.15036	0.359	0.074	0	CBC	Pak3
Asic3	0	1.14323	0.275	0.027	0	CBC	Asic3
Fgf12	0	1.14264	0.33	0.059	0	CBC	Fgf12
Abr	0	1.12815	0.387	0.096	0	CBC	Abr
Ctnnd2	0	1.12473	0.367	0.075	0	CBC	Ctnnd2
Myt1l	0	1.12248	0.282	0.031	0	CBC	Myt1l
Rab3c	0	1.12178	0.262	0.025	0	CBC	Rab3c
Pde7b	0	1.11519	0.3	0.054	0	CBC	Pde7b
Hs3st5	0	1.11376	0.253	0.041	0	CBC	Hs3st5
Scg5	0	1.11361	0.614	0.219	0	CBC	Scg5
Shank1	0	1.11183	0.308	0.046	0	CBC	Shank1
Pde4b	0	1.10678	0.529	0.238	0	CBC	Pde4b
Prkg1	0	1.1058	0.381	0.13	0	CBC	Prkg1
Tubb2a	0	1.10451	0.367	0.093	0	CBC	Tubb2a
Adgrl3	0	1.1037	0.333	0.087	0	CBC	Adgrl3
Pdxp	0	1.09174	0.369	0.066	0	CBC	Pdxp
Ahcyl2	0	1.08562	0.357	0.095	0	CBC	Ahcyl2
Plk5	0	1.08137	0.566	0.172	0	CBC	Plk5
Hecw1	0	1.07834	0.274	0.032	0	CBC	Hecw1
Gstm5	0	1.07748	0.284	0.087	0	CBC	Gstm5
Fstl5	0	1.07703	0.347	0.064	0	CBC	Fstl5
Plcb4	0	1.07318	0.465	0.146	0	CBC	Plcb4
Apba2	0	1.07297	0.25	0.019	0	CBC	Apba2
Nalcn	0	1.07092	0.27	0.031	0	CBC	Nalcn
Ldb2	0	1.07056	0.27	0.051	0	CBC	Ldb2
Dpp6	0	1.06793	0.319	0.062	0	CBC	Dpp6
B3galt2	0	1.06748	0.284	0.036	0	CBC	B3galt2
Nrxn1	0	1.06503	0.338	0.058	0	CBC	Nrxn1
C1qtnf12	0	1.064	0.302	0.039	0	CBC	C1qtnf12
Srrm4	0	1.06157	0.484	0.137	0	CBC	Srrm4
Epha5	0	1.05973	0.295	0.056	0	CBC	Epha5
Dlc1	0	1.05665	0.294	0.054	0	CBC	Dlc1
Samd12	0	1.05137	0.26	0.034	0	CBC	Samd12
Tmem59l	0	1.04983	0.4	0.092	0	CBC	Tmem59l
Setbp1	0	1.0449	0.334	0.077	0	CBC	Setbp1
Zfp804a	0	1.04316	0.291	0.041	0	CBC	Zfp804a
Eml5	0	1.04278	0.497	0.163	0	CBC	Eml5
Gm42477	0	1.04074	0.302	0.048	0	CBC	Gm42477
Rgs7	0	1.04016	0.366	0.081	0	CBC	Rgs7
Amph	0	1.03812	0.553	0.18	0	CBC	Amph
Rgs11	0	1.03292	0.257	0.031	0	CBC	Rgs11
Gpc6	0	1.03194	0.276	0.088	0	CBC	Gpc6
Osbpl6	0	1.03178	0.38	0.1	0	CBC	Osbpl6
Hist3h2a1	0	1.03041	0.573	0.209	0	CBC	Hist3h2a
Upp2	0	1.01942	0.265	0.044	0	CBC	Upp2
Rd3l	0	1.01825	0.362	0.076	0	CBC	Rd3l
Gphn1	0	1.0126	0.648	0.259	0	CBC	Gphn
Phyhipl	0	1.01108	0.355	0.116	0	CBC	Phyhipl
Atp2b1	0	1.01027	0.575	0.298	0	CBC	Atp2b1
Gnas	0	1.00761	0.705	0.331	0	CBC	Gnas
Map4	0	1.00152	0.571	0.227	0	CBC	Map4
Rtn4rl1	0	0.998255	0.303	0.046	0	CBC	Rtn4rl1
Zfp536	0	0.998145	0.437	0.123	0	CBC	Zfp536
Schip1	0	0.994942	0.379	0.1	0	CBC	Schip1
Esrrg	0	0.994076	0.263	0.066	0	CBC	Esrrg
Tuba1a	0	0.993596	0.725	0.358	0	CBC	Tuba1a
Tceal5	0	0.99141	0.279	0.044	0	CBC	Tceal5
5330434G04Rik	0	0.989105	0.26	0.033	0	CBC	5330434G04Rik
Guk11	0	0.987968	0.652	0.354	0	CBC	Guk1
Bex3	0	0.987646	0.454	0.141	0	CBC	Bex3
Mtus2	0	0.985968	0.308	0.061	0	CBC	Mtus2
Ldlrad4	0	0.982544	0.258	0.055	0	CBC	Ldlrad4
Snap25	0	0.980735	0.817	0.381	0	CBC	Snap25
Tpi1	0	0.979932	0.769	0.485	0	CBC	Tpi1
Acbd6	0	0.976463	0.362	0.109	0	CBC	Acbd6
Clstn3	0	0.975805	0.275	0.033	0	CBC	Clstn3
Slc9a9	0	0.972712	0.257	0.043	0	CBC	Slc9a9
Ank2	0	0.967667	0.658	0.267	0	CBC	Ank2
Tceal9	0	0.961878	0.506	0.195	0	CBC	Tceal9
Psip1	0	0.955307	0.518	0.183	0	CBC	Psip1
Syp1	0	0.95506	0.651	0.262	0	CBC	Syp
B3galt1	0	0.948917	0.42	0.127	0	CBC	B3galt1
Slc38a1	0	0.94475	0.366	0.116	0	CBC	Slc38a1
Fry	0	0.943755	0.284	0.053	0	CBC	Fry
AC149090.1	0	0.942718	0.342	0.096	0	CBC	AC149090.1
Magi21	0	0.942657	0.756	0.366	0	CBC	Magi2
Ppm1e	0	0.941976	0.463	0.14	0	CBC	Ppm1e
Podxl2	0	0.941969	0.324	0.063	0	CBC	Podxl2
Slc25a4	0	0.938517	0.761	0.398	0	CBC	Slc25a4
Qpct	0	0.937512	0.256	0.048	0	CBC	Qpct
Rnf187	0	0.929603	0.508	0.185	0	CBC	Rnf187
Hivep2	0	0.928004	0.358	0.126	0	CBC	Hivep2
Dpysl2	0	0.927939	0.448	0.171	0	CBC	Dpysl2
Sh3gl2	0	0.922996	0.469	0.152	0	CBC	Sh3gl2
Zfp467	0	0.922662	0.255	0.042	0	CBC	Zfp467
Ncald	0	0.920519	0.274	0.053	0	CBC	Ncald
Zbtb20	0	0.915265	0.685	0.282	0	CBC	Zbtb20
Map6	0	0.911661	0.263	0.047	0	CBC	Map6
Vamp21	0	0.908095	0.675	0.313	0	CBC	Vamp2
Cacna2d4	0	0.904918	0.548	0.196	0	CBC	Cacna2d4
Gnb3	0	0.903334	0.768	0.418	0	CBC	Gnb3
Pgm2l1	0	0.89513	0.263	0.047	0	CBC	Pgm2l1
Gpr162	0	0.894884	0.278	0.053	0	CBC	Gpr162
Dock3	0	0.894505	0.263	0.047	0	CBC	Dock3
Aldoc	0	0.890222	0.504	0.198	0	CBC	Aldoc
Nsf1	0	0.888734	0.572	0.262	0	CBC	Nsf
Clip3	0	0.887194	0.273	0.059	0	CBC	Clip3
Kif1a	0	0.8866	0.339	0.088	0	CBC	Kif1a
Tmem38a	0	0.88509	0.286	0.06	0	CBC	Tmem38a
Arhgap31	0	0.882381	0.27	0.074	0	CBC	Arhgap31
Atp6v0a1	0	0.881368	0.408	0.131	0	CBC	Atp6v0a1
Slc17a71	0	0.878512	0.589	0.24	0	CBC	Slc17a7
Ptms	0	0.869955	0.547	0.234	0	CBC	Ptms
Macrod21	0	0.867424	0.729	0.342	0	CBC	Macrod2
Unc79	0	0.867327	0.257	0.047	0	CBC	Unc79
Chn1	0	0.866392	0.373	0.107	0	CBC	Chn1
Magi1	0	0.864023	0.344	0.097	0	CBC	Magi1
Scg3	0	0.861902	0.284	0.06	0	CBC	Scg3
Selenom	0	0.860506	0.361	0.115	0	CBC	Selenom
Sorbs1	0	0.859271	0.277	0.06	0	CBC	Sorbs1
Evl	0	0.85659	0.382	0.131	0	CBC	Evl
Enox1	0	0.855979	0.263	0.054	0	CBC	Enox1
E130218I03Rik1	0	0.855779	0.715	0.36	0	CBC	E130218I03Rik
Gm13944	0	0.854706	0.277	0.051	0	CBC	Gm13944
Rasgef1b	0	0.854184	0.44	0.133	0	CBC	Rasgef1b
Tcf4	0	0.850246	0.526	0.223	0	CBC	Tcf4
Rtl8a	0	0.849757	0.333	0.096	0	CBC	Rtl8a
Zfp608	0	0.847012	0.353	0.133	0	CBC	Zfp608
Celf4	0	0.839553	0.441	0.134	0	CBC	Celf4
Unc80	0	0.83785	0.365	0.104	0	CBC	Unc80
Irf2bpl	0	0.836418	0.276	0.076	0	CBC	Irf2bpl
Pgam1	0	0.822779	0.755	0.505	0	CBC	Pgam1
Immp2l	0	0.815574	0.387	0.138	0	CBC	Immp2l
Ppp1cc1	0	0.815178	0.609	0.307	0	CBC	Ppp1cc
Ppfia2	0	0.811578	0.455	0.154	0	CBC	Ppfia2
Limch1	0	0.811539	0.395	0.139	0	CBC	Limch1
Lbh	0	0.809998	0.28	0.067	0	CBC	Lbh
App	0	0.809935	0.551	0.239	0	CBC	App
Dst	0	0.809776	0.31	0.098	0	CBC	Dst
Stxbp5	0	0.808727	0.34	0.1	0	CBC	Stxbp5
Grid2	0	0.808182	0.264	0.085	0	CBC	Grid2
Pik3r3	0	0.806555	0.259	0.059	0	CBC	Pik3r3
Ccdc88a	0	0.805081	0.298	0.093	0	CBC	Ccdc88a
Nr6a1	0	0.800413	0.34	0.115	0	CBC	Nr6a1
Dusp26	0	0.800022	0.304	0.076	0	CBC	Dusp26
Prxl2b	0	0.798481	0.308	0.091	0	CBC	Prxl2b
Oxr1	0	0.798026	0.389	0.138	0	CBC	Oxr1
Pygm	0	0.795221	0.253	0.047	0	CBC	Pygm
Mapt	0	0.795083	0.264	0.064	0	CBC	Mapt
Myo5a	0	0.794772	0.321	0.098	0	CBC	Myo5a
Gpi1	0	0.791909	0.672	0.402	0	CBC	Gpi1
Pgrmc1	0	0.79156	0.388	0.142	0	CBC	Pgrmc1
Prnp	0	0.788698	0.529	0.234	0	CBC	Prnp
Pcsk1n1	0	0.78337	0.686	0.313	0	CBC	Pcsk1n
Sv2a	0	0.779976	0.3	0.07	0	CBC	Sv2a
Klc1	0	0.778433	0.458	0.173	0	CBC	Klc1
Klc3	0	0.777556	0.441	0.146	0	CBC	Klc3
Mir124-2hg1	0	0.775877	0.781	0.419	0	CBC	Mir124-2hg
Nedd4	0	0.77545	0.371	0.127	0	CBC	Nedd4
Rims21	0	0.774915	0.626	0.268	0	CBC	Rims2
Galnt13	0	0.77485	0.36	0.115	0	CBC	Galnt13
Map7	0	0.774521	0.445	0.164	0	CBC	Map7
Ndn	0	0.769878	0.318	0.096	0	CBC	Ndn
Bscl2	0	0.761918	0.264	0.077	0	CBC	Bscl2
Pfn2	0	0.761099	0.433	0.144	0	CBC	Pfn2
Tspan13	0	0.759792	0.367	0.135	0	CBC	Tspan13
Prrc2b	0	0.753002	0.289	0.088	0	CBC	Prrc2b
Abhd8	0	0.748737	0.406	0.14	0	CBC	Abhd8
Osbpl9	0	0.746336	0.413	0.164	0	CBC	Osbpl9
Napb	0	0.744846	0.393	0.126	0	CBC	Napb
Pja1	0	0.743342	0.279	0.078	0	CBC	Pja1
Atp1b21	0	0.736991	0.695	0.366	0	CBC	Atp1b2
Fuom	0	0.736637	0.279	0.074	0	CBC	Fuom
Rere1	0	0.735538	0.522	0.234	0	CBC	Rere
Cacna2d3	0	0.735266	0.292	0.06	0	CBC	Cacna2d3
Smarca2	0	0.734844	0.349	0.12	0	CBC	Smarca2
Aig1	0	0.730358	0.362	0.135	0	CBC	Aig1
Gls	0	0.728955	0.479	0.209	0	CBC	Gls
Cisd1	0	0.728338	0.504	0.22	0	CBC	Cisd1
Tjp2	0	0.728076	0.377	0.122	0	CBC	Tjp2
Ctsf	0	0.726225	0.311	0.095	0	CBC	Ctsf
Prkce	0	0.723904	0.338	0.123	0	CBC	Prkce
Tle5	0	0.720271	0.45	0.201	0	CBC	Tle5
Zcchc18	0	0.716683	0.256	0.064	0	CBC	Zcchc18
Rev3l	0	0.714856	0.311	0.105	0	CBC	Rev3l
Polb	0	0.707685	0.411	0.162	0	CBC	Polb
Gpm6a	0	0.705678	0.377	0.103	0	CBC	Gpm6a
Phpt1	0	0.704498	0.387	0.154	0	CBC	Phpt1
Tspyl4	0	0.696163	0.28	0.074	0	CBC	Tspyl4
Rorb	0	0.693456	0.546	0.239	0	CBC	Rorb
Itm2c	0	0.68588	0.356	0.15	0	CBC	Itm2c
Thra	0	0.684941	0.324	0.111	0	CBC	Thra
Mxra7	0	0.684741	0.457	0.195	0	CBC	Mxra7
Rtn1	0	0.680821	0.416	0.155	0	CBC	Rtn1
Nrep	0	0.676999	0.259	0.074	0	CBC	Nrep
Hprt	0	0.673874	0.515	0.256	0	CBC	Hprt
Akap6	0	0.671052	0.374	0.131	0	CBC	Akap6
Ptov11	0	0.668873	0.474	0.209	0	CBC	Ptov1
Zfp385a1	0	0.668847	0.539	0.24	0	CBC	Zfp385a
Map1lc3a	0	0.666137	0.477	0.213	0	CBC	Map1lc3a
Cnrip1	0	0.664051	0.38	0.136	0	CBC	Cnrip1
Ywhaq	0	0.658649	0.553	0.285	0	CBC	Ywhaq
Cystm1	0	0.658389	0.314	0.104	0	CBC	Cystm1
Smim10l1	0	0.657797	0.277	0.102	0	CBC	Smim10l1
Atrnl1	0	0.656941	0.367	0.162	0	CBC	Atrnl1
Gdi1	0	0.653593	0.371	0.144	0	CBC	Gdi1
Mtss1	0	0.649886	0.26	0.075	0	CBC	Mtss1
Maged1	0	0.647299	0.331	0.121	0	CBC	Maged1
Purb	0	0.64315	0.442	0.197	0	CBC	Purb
Eml6	0	0.639404	0.345	0.126	0	CBC	Eml6
Pfkp1	0	0.638662	0.445	0.211	0	CBC	Pfkp
Pacsin1	0	0.63738	0.501	0.202	0	CBC	Pacsin1
Slc6a61	0	0.635081	0.705	0.42	0	CBC	Slc6a6
Atp6v1b2	0	0.63453	0.515	0.249	0	CBC	Atp6v1b2
Gse1	0	0.633445	0.303	0.099	0	CBC	Gse1
mt-Co3	0	0.629711	0.998	0.938	0	CBC	mt-Co3
mt-Co2	0	0.627865	0.935	0.691	0	CBC	mt-Co2
Zmynd8	0	0.6274	0.44	0.183	0	CBC	Zmynd8
Ndfip1	0	0.624099	0.735	0.429	0	CBC	Ndfip1
Cacna1d	0	0.623049	0.319	0.128	0	CBC	Cacna1d
Zwint	0	0.62236	0.333	0.127	0	CBC	Zwint
Gtf2i	0	0.62162	0.277	0.096	0	CBC	Gtf2i
Kif21a	0	0.620981	0.355	0.14	0	CBC	Kif21a
Napa	0	0.619804	0.463	0.217	0	CBC	Napa
Pebp1	0	0.619184	0.622	0.334	0	CBC	Pebp1
Ndufc2	0	0.618579	0.549	0.289	0	CBC	Ndufc2
Csnk1g1	0	0.61568	0.376	0.161	0	CBC	Csnk1g1
Asph	0	0.613441	0.254	0.089	0	CBC	Asph
Cdc42bpa	0	0.613204	0.276	0.095	0	CBC	Cdc42bpa
Tecpr1	0	0.612998	0.294	0.094	0	CBC	Tecpr1
Smyd3	0	0.611072	0.354	0.138	0	CBC	Smyd3
Rundc3a	0	0.610221	0.283	0.092	0	CBC	Rundc3a
Zdhhc17	0	0.601594	0.316	0.113	0	CBC	Zdhhc17
Rpl3	0	0.595603	0.783	0.527	0	CBC	Rpl3
Otx2	0	0.594604	0.358	0.117	0	CBC	Otx2
Mif	0	0.593915	0.825	0.606	0	CBC	Mif
Dnajc6	0	0.593344	0.287	0.093	0	CBC	Dnajc6
Cuedc1	0	0.587746	0.41	0.17	0	CBC	Cuedc1
Pea15a1	0	0.580036	0.571	0.29	0	CBC	Pea15a
Atxn10	0	0.579691	0.352	0.15	0	CBC	Atxn10
Ppp1r9a	0	0.57967	0.302	0.117	0	CBC	Ppp1r9a
Wbp2	0	0.577982	0.414	0.186	0	CBC	Wbp2
Atp6v0e2	0	0.57323	0.481	0.22	0	CBC	Atp6v0e2
Mycbp2	0	0.571388	0.349	0.151	0	CBC	Mycbp2
Nlk1	0	0.568735	0.61	0.3	0	CBC	Nlk
Zbtb38	0	0.56571	0.26	0.089	0	CBC	Zbtb38
Mdh11	0	0.559493	0.631	0.353	0	CBC	Mdh1
Oaz1	0	0.558167	0.896	0.744	0	CBC	Oaz1
Tspan3	0	0.557399	0.48	0.229	0	CBC	Tspan3
Atp1a31	0	0.550184	0.63	0.316	0	CBC	Atp1a3
Zfp462	0	0.547617	0.256	0.086	0	CBC	Zfp462
Stk25	0	0.547546	0.301	0.115	0	CBC	Stk25
Rfx7	0	0.547338	0.26	0.092	0	CBC	Rfx7
Prmt1	0	0.542571	0.386	0.176	0	CBC	Prmt1
Dnm1	0	0.542039	0.306	0.111	0	CBC	Dnm1
Ctbp2	0	0.53971	0.332	0.125	0	CBC	Ctbp2
Plekhb2	0	0.537782	0.355	0.149	0	CBC	Plekhb2
Lrba	0	0.534731	0.397	0.173	0	CBC	Lrba
mt-Nd4	0	0.534586	0.978	0.783	0	CBC	mt-Nd4
Akap11	0	0.532731	0.295	0.107	0	CBC	Akap11
Scoc	0	0.532149	0.307	0.121	0	CBC	Scoc
Srrm3	0	0.527717	0.314	0.109	0	CBC	Srrm3
Prkaca	0	0.524503	0.251	0.092	0	CBC	Prkaca
2023-09-04	0	0.52126	0.259	0.086	0	CBC	2023-09-04
Ttc14	0	0.509197	0.432	0.2	0	CBC	Ttc14
Ehbp1	0	0.50381	0.265	0.095	0	CBC	Ehbp1
Snap91	0	0.490395	0.432	0.193	0	CBC	Snap91
Slc25a22	0	0.490267	0.255	0.086	0	CBC	Slc25a22
Slc1a2	0	0.476302	0.406	0.181	0	CBC	Slc1a2
Cd81	0	0.475597	0.485	0.225	0	CBC	Cd81
Tsc22d1	0	0.475536	0.347	0.145	0	CBC	Tsc22d1
Rab3ip	0	0.472917	0.259	0.094	0	CBC	Rab3ip
Rnf157	0	0.468681	0.269	0.1	0	CBC	Rnf157
Stxbp11	0	0.466225	0.518	0.25	0	CBC	Stxbp1
Svop	0	0.462899	0.262	0.092	0	CBC	Svop
mt-Nd1	0	0.430689	0.982	0.825	0	CBC	mt-Nd1
Snhg11	0	0.330474	0.32	0.068	0	CBC	Snhg11
Ppia	2.95092e-307	0.530326	0.829	0.577	9.52704e-303	CBC	Ppia
Ndufs5	1.77882e-306	0.561165	0.618	0.363	5.74292e-302	CBC	Ndufs5
Scmh1	8.54962e-306	0.525945	0.256	0.095	2.76024e-301	CBC	Scmh1
Phip	1.33397e-305	0.588041	0.334	0.145	4.30673e-301	CBC	Phip
Necap1	9.25518e-304	0.479652	0.271	0.103	2.98803e-299	CBC	Necap1
Hagh	1.07457e-303	0.49132	0.351	0.153	3.46926e-299	CBC	Hagh
Clasp2	2.87046e-302	0.538581	0.353	0.156	9.26729e-298	CBC	Clasp2
Fam171b	2.70951e-299	0.523138	0.377	0.17	8.74765e-295	CBC	Fam171b
Arhgap26	4.38374e-299	0.541796	0.283	0.112	1.41529e-294	CBC	Arhgap26
Comt	5.42277e-299	0.584555	0.292	0.12	1.75074e-294	CBC	Comt
Araf	5.12213e-294	0.535765	0.306	0.128	1.65368e-289	CBC	Araf
Fkbp3	5.44503e-294	0.53452	0.414	0.2	1.75793e-289	CBC	Fkbp3
Gngt2	1.24284e-292	0.374337	0.516	0.278	4.01252e-288	CBC	Gngt2
Phf21a	2.66234e-292	0.599534	0.364	0.169	8.59538e-288	CBC	Phf21a
mt-Cytb	7.76395e-290	0.353361	0.995	0.908	2.50659e-285	CBC	mt-Cytb
Pabpn1	1.03219e-288	0.535596	0.3	0.126	3.33242e-284	CBC	Pabpn1
Mcu	2.3457e-288	0.499348	0.286	0.115	7.5731e-284	CBC	Mcu
Eef2	9.58833e-287	0.573839	0.66	0.413	3.09559e-282	CBC	Eef2
Pja2	1.01922e-286	0.52648	0.281	0.114	3.29056e-282	CBC	Pja2
Snrpb	3.39462e-286	0.522016	0.579	0.331	1.09595e-281	CBC	Snrpb
Mtcl1	5.60802e-285	0.434559	0.319	0.133	1.81055e-280	CBC	Mtcl1
Trpm3	3.05795e-284	0.655178	0.263	0.102	9.87258e-280	CBC	Trpm3
Ndufa51	5.20662e-284	0.490874	0.598	0.341	1.68096e-279	CBC	Ndufa5
Unc13b	8.18997e-284	0.425289	0.393	0.18	2.64413e-279	CBC	Unc13b
Mtch1	4.03056e-281	0.572988	0.3	0.129	1.30127e-276	CBC	Mtch1
Bsg	6.85249e-281	0.430233	0.726	0.477	2.21233e-276	CBC	Bsg
Fkbp4	1.2967e-279	0.470434	0.393	0.187	4.18639e-275	CBC	Fkbp4
Chga	1.66781e-279	0.574003	0.252	0.096	5.38452e-275	CBC	Chga
Selenow	6.12994e-279	0.518413	0.72	0.456	1.97905e-274	CBC	Selenow
Ube2e3	8.18874e-279	0.498641	0.417	0.206	2.64374e-274	CBC	Ube2e3
Mrfap1	9.62184e-276	0.508078	0.532	0.293	3.10641e-271	CBC	Mrfap1
Pnisr1	8.30395e-275	0.457025	0.496	0.261	2.68093e-270	CBC	Pnisr
Arl2bp	7.02155e-274	0.48881	0.27	0.11	2.26691e-269	CBC	Arl2bp
Nr3c2	7.1162e-274	0.497175	0.277	0.112	2.29746e-269	CBC	Nr3c2
Tecr1	2.84667e-273	0.468846	0.586	0.331	9.19048e-269	CBC	Tecr
Mlf2	4.09938e-271	0.48234	0.546	0.302	1.32348e-266	CBC	Mlf2
Sptbn1	6.61017e-269	0.539001	0.263	0.107	2.13409e-264	CBC	Sptbn1
Elmo1	7.10608e-269	0.441781	0.273	0.11	2.2942e-264	CBC	Elmo1
Sgms1	1.736e-268	0.512855	0.255	0.101	5.60467e-264	CBC	Sgms1
Syne1	3.64271e-263	0.395112	0.318	0.137	1.17605e-258	CBC	Syne1
Pnn	5.98274e-261	0.430153	0.328	0.147	1.93153e-256	CBC	Pnn
Pdcd4	5.04188e-259	0.543646	0.267	0.11	1.62777e-254	CBC	Pdcd4
Tut4	1.04507e-258	0.470677	0.273	0.113	3.374e-254	CBC	Tut4
Erc2	3.54832e-258	0.406069	0.32	0.139	1.14558e-253	CBC	Erc2
Kif13a	3.72888e-258	0.483437	0.291	0.124	1.20387e-253	CBC	Kif13a
Syt11	2.90019e-257	0.337575	0.926	0.667	9.36326e-253	CBC	Syt1
Cox7c	1.02046e-255	0.507726	0.768	0.515	3.29455e-251	CBC	Cox7c
Fmc1	1.16117e-255	0.473906	0.344	0.161	3.74885e-251	CBC	Fmc1
Rnf14	1.26182e-255	0.460242	0.281	0.119	4.07377e-251	CBC	Rnf14
Pclo1	8.57583e-255	0.342012	0.541	0.286	2.76871e-250	CBC	Pclo
Hnrnph1	6.85281e-252	0.491052	0.421	0.217	2.21243e-247	CBC	Hnrnph1
Dip2c	9.62162e-251	0.516515	0.255	0.104	3.10634e-246	CBC	Dip2c
Ube3a	2.48398e-250	0.494639	0.358	0.173	8.01954e-246	CBC	Ube3a
Polr2m	5.48334e-250	0.437394	0.294	0.129	1.7703e-245	CBC	Polr2m
Dynll2	1.47866e-248	0.468144	0.321	0.147	4.77387e-244	CBC	Dynll2
Traf5	4.49829e-248	0.463761	0.299	0.132	1.45227e-243	CBC	Traf5
Prickle11	6.53112e-248	0.30428	0.403	0.193	2.10857e-243	CBC	Prickle1
Ywhab	1.32258e-243	0.521036	0.409	0.214	4.26995e-239	CBC	Ywhab
Cpeb31	1.67552e-243	0.380659	0.478	0.251	5.40942e-239	CBC	Cpeb3
Tjp11	3.13319e-242	0.570812	0.439	0.232	1.01155e-237	CBC	Tjp1
Ap2m1	8.82893e-241	0.480355	0.49	0.276	2.85042e-236	CBC	Ap2m1
A330023F24Rik	7.06816e-240	0.40915	0.28	0.12	2.28195e-235	CBC	A330023F24Rik
Npepps1	2.4718e-239	0.393337	0.422	0.218	7.9802e-235	CBC	Npepps
Cdip1	1.11051e-237	0.436626	0.254	0.106	3.58529e-233	CBC	Cdip1
Dnajc12	2.586e-237	0.424685	0.272	0.116	8.34891e-233	CBC	Dnajc12
Dmd1	2.64157e-237	0.400792	0.714	0.457	8.52829e-233	CBC	Dmd
Ank3	1.07529e-236	0.438034	0.546	0.302	3.47158e-232	CBC	Ank3
Ccser1	2.44988e-235	0.406894	0.411	0.206	7.90944e-231	CBC	Ccser1
Hnrnpr	1.22055e-234	0.389756	0.385	0.192	3.94055e-230	CBC	Hnrnpr
Cadm11	1.85869e-234	0.382123	0.592	0.336	6.00079e-230	CBC	Cadm1
Mbd5	2.37698e-233	0.443942	0.336	0.161	7.67406e-229	CBC	Mbd5
Cirbp1	3.54427e-233	0.372544	0.666	0.398	1.14427e-228	CBC	Cirbp
Cers4	3.00947e-231	0.296223	0.362	0.172	9.71606e-227	CBC	Cers4
4632427E13Rik	3.34455e-231	0.375161	0.304	0.137	1.07979e-226	CBC	4632427E13Rik
Atp5g3	5.3964e-231	0.490864	0.516	0.3	1.74223e-226	CBC	Atp5g3
Dnmt3a	1.63164e-228	0.411231	0.279	0.123	5.26774e-224	CBC	Dnmt3a
Matr3	1.70115e-225	0.41203	0.401	0.207	5.49215e-221	CBC	Matr3
Luc7l3	1.29377e-224	0.394786	0.422	0.222	4.17692e-220	CBC	Luc7l3
Nsd1	1.85483e-221	0.45107	0.294	0.136	5.98832e-217	CBC	Nsd1
Arhgap32	6.5359e-221	0.395448	0.269	0.118	2.11012e-216	CBC	Arhgap32
Bin1	6.82536e-221	0.366537	0.339	0.164	2.20357e-216	CBC	Bin1
mt-Nd2	1.69946e-219	0.373476	0.768	0.489	5.48671e-215	CBC	mt-Nd2
Rasgrf2	1.32699e-218	0.291907	0.303	0.135	4.28419e-214	CBC	Rasgrf2
Txn2	3.22049e-217	0.433426	0.378	0.197	1.03974e-212	CBC	Txn2
1500011B03Rik	7.285e-216	0.38228	0.307	0.144	2.35196e-211	CBC	1500011B03Rik
Fam173a	7.1725e-215	0.462313	0.27	0.122	2.31564e-210	CBC	Fam173a
Anapc11	3.41764e-214	0.435734	0.388	0.205	1.10338e-209	CBC	Anapc11
Arl2	4.24185e-214	0.430065	0.261	0.116	1.36948e-209	CBC	Arl2
mt-Nd5	1.2111e-213	0.482051	0.442	0.244	3.91003e-209	CBC	mt-Nd5
Micu1	2.13373e-213	0.451877	0.259	0.115	6.88873e-209	CBC	Micu1
Cpe1	1.65261e-212	0.355743	0.716	0.447	5.33546e-208	CBC	Cpe
Large1	9.57018e-212	0.556474	0.352	0.179	3.08973e-207	CBC	Large1
Atp5b1	1.4867e-211	0.433909	0.791	0.577	4.79981e-207	CBC	Atp5b
Pfkl1	8.77657e-211	0.373978	0.447	0.247	2.83352e-206	CBC	Pfkl
Mapre2	4.76626e-210	0.369183	0.292	0.135	1.53879e-205	CBC	Mapre2
Srpk2	1.74545e-208	0.339703	0.394	0.205	5.63519e-204	CBC	Srpk2
Paxx	5.08899e-208	0.365455	0.254	0.111	1.64298e-203	CBC	Paxx
Sv2b1	6.79647e-207	0.271551	0.451	0.236	2.19424e-202	CBC	Sv2b
Rrp1	7.52485e-207	0.438522	0.326	0.163	2.4294e-202	CBC	Rrp1
Tia1	1.9843e-206	0.378833	0.279	0.129	6.4063e-202	CBC	Tia1
Npm1	2.35149e-206	0.438532	0.43	0.24	7.59177e-202	CBC	Npm1
Prdx2	3.06755e-206	0.41387	0.568	0.344	9.9036e-202	CBC	Prdx2
Camta11	1.18165e-205	0.324164	0.525	0.3	3.81497e-201	CBC	Camta1
Eif4a2	3.21261e-205	0.376961	0.519	0.3	1.03719e-200	CBC	Eif4a2
Tsen34	1.15382e-204	0.410288	0.284	0.135	3.72512e-200	CBC	Tsen34
Desi1	1.59061e-204	0.31117	0.326	0.158	5.13528e-200	CBC	Desi1
Eif1b	4.32486e-204	0.357619	0.429	0.233	1.39628e-199	CBC	Eif1b
Gabarapl2	8.80005e-204	0.391737	0.543	0.325	2.8411e-199	CBC	Gabarapl2
Bnip3	1.71433e-203	0.450818	0.346	0.177	5.53472e-199	CBC	Bnip3
Atpif1	1.73973e-203	0.421917	0.551	0.332	5.61673e-199	CBC	Atpif1
Hif1a	3.68661e-203	0.44602	0.631	0.396	1.19022e-198	CBC	Hif1a
Tcf12	6.64884e-203	0.353924	0.388	0.205	2.14658e-198	CBC	Tcf12
Park7	1.8102e-202	0.419304	0.633	0.407	5.84423e-198	CBC	Park7
Fubp1	3.79516e-200	0.401369	0.335	0.17	1.22527e-195	CBC	Fubp1
Sumo2	4.95904e-200	0.419177	0.688	0.462	1.60103e-195	CBC	Sumo2
Srsf1	7.7502e-200	0.330807	0.399	0.213	2.50215e-195	CBC	Srsf1
Trim2	1.40818e-199	0.347559	0.275	0.126	4.54631e-195	CBC	Trim2
Slc38a3	1.03538e-198	0.287355	0.379	0.193	3.34273e-194	CBC	Slc38a3
Rock2	3.90689e-198	0.542782	0.296	0.145	1.26134e-193	CBC	Rock2
Chd9	6.63328e-198	0.402455	0.327	0.164	2.14155e-193	CBC	Chd9
Chchd101	1.09837e-195	0.361891	0.593	0.358	3.54607e-191	CBC	Chchd10
Hnrnpa1	1.18144e-195	0.414201	0.45	0.257	3.81428e-191	CBC	Hnrnpa1
Pgk1	3.28154e-195	0.471183	0.599	0.392	1.05945e-190	CBC	Pgk1
Ssbp2	8.09835e-195	0.324504	0.372	0.193	2.61455e-190	CBC	Ssbp2
Mllt10	1.50143e-194	0.332339	0.325	0.162	4.84738e-190	CBC	Mllt10
Aak1	1.52642e-194	0.327577	0.294	0.14	4.92804e-190	CBC	Aak1
Ccni	2.69063e-193	0.462389	0.291	0.143	8.68671e-189	CBC	Ccni
Prkar1a	1.12319e-192	0.415472	0.399	0.222	3.62623e-188	CBC	Prkar1a
Nenf	3.1049e-192	0.510962	0.263	0.125	1.00242e-187	CBC	Nenf
Atp6v1a	3.38386e-191	0.371845	0.382	0.207	1.09248e-186	CBC	Atp6v1a
Spop	3.29903e-190	0.419661	0.437	0.252	1.06509e-185	CBC	Spop
Pnkd	1.06155e-188	0.387906	0.316	0.16	3.42722e-184	CBC	Pnkd
Dtx3	2.34719e-188	0.29588	0.341	0.173	7.57792e-184	CBC	Dtx3
Ttc19	2.16339e-187	0.326731	0.261	0.12	6.98452e-183	CBC	Ttc19
Ube2e1	3.12143e-187	0.395226	0.262	0.124	1.00775e-182	CBC	Ube2e1
Dynlrb1	1.10952e-186	0.404148	0.556	0.347	3.5821e-182	CBC	Dynlrb1
Cdh2	1.35071e-186	0.398115	0.252	0.114	4.36075e-182	CBC	Cdh2
Ppp2r1a	1.49039e-186	0.413889	0.29	0.144	4.81173e-182	CBC	Ppp2r1a
Wdr33	1.62622e-185	0.350544	0.311	0.157	5.25026e-181	CBC	Wdr33
Strbp1	3.75375e-183	0.251359	0.53	0.308	1.2119e-178	CBC	Strbp
Chd4	8.00052e-183	0.381801	0.256	0.121	2.58297e-178	CBC	Chd4
Fto	3.49309e-182	0.334926	0.277	0.133	1.12774e-177	CBC	Fto
Aco2	1.22815e-181	0.357979	0.292	0.145	3.96508e-177	CBC	Aco2
Fam168a	2.12786e-181	0.371785	0.288	0.141	6.8698e-177	CBC	Fam168a
H2afy	1.48978e-179	0.452649	0.366	0.203	4.80974e-175	CBC	H2afy
Snw1	3.55666e-179	0.323071	0.301	0.151	1.14827e-174	CBC	Snw1
Cfdp1	1.07874e-178	0.33307	0.358	0.192	3.48273e-174	CBC	Cfdp1
Ubn2	2.80896e-178	0.324942	0.415	0.233	9.06874e-174	CBC	Ubn2
Usp32	7.61634e-178	0.357388	0.294	0.146	2.45894e-173	CBC	Usp32
Idh3b	9.87382e-178	0.388398	0.267	0.13	3.18776e-173	CBC	Idh3b
Ddx50	9.03729e-177	0.34813	0.262	0.126	2.91769e-172	CBC	Ddx50
Txndc15	1.212e-176	0.340587	0.266	0.129	3.91294e-172	CBC	Txndc15
Ahi1	1.5635e-176	0.335294	0.307	0.154	5.04775e-172	CBC	Ahi1
Nisch	2.35259e-176	0.345421	0.325	0.171	7.59532e-172	CBC	Nisch
Atp5g2	4.73335e-175	0.37911	0.551	0.344	1.52816e-170	CBC	Atp5g2
Ndufa11	2.76807e-173	0.367233	0.478	0.287	8.93672e-169	CBC	Ndufa11
Pitpnm1	4.54862e-172	0.267698	0.343	0.178	1.46852e-167	CBC	Pitpnm1
Drap1	5.18166e-172	0.406915	0.255	0.124	1.6729e-167	CBC	Drap1
Mmd	1.4334e-171	0.338686	0.284	0.14	4.62774e-167	CBC	Mmd
Calm3	3.9463e-171	0.380754	0.518	0.322	1.27406e-166	CBC	Calm3
Btbd91	2.06946e-168	0.306577	0.441	0.255	6.68126e-164	CBC	Btbd9
Shisa4	3.09102e-168	0.345312	0.27	0.132	9.97936e-164	CBC	Shisa4
Gstp1	6.80941e-168	0.406338	0.251	0.122	2.19842e-163	CBC	Gstp1
Canx	3.65469e-167	0.430301	0.453	0.274	1.17992e-162	CBC	Canx
Mpc1	4.70736e-167	0.402003	0.315	0.167	1.51977e-162	CBC	Mpc1
Itm2b	4.90878e-163	0.293813	0.726	0.481	1.5848e-158	CBC	Itm2b
Rbm4b	7.11935e-163	0.283691	0.327	0.172	2.29848e-158	CBC	Rbm4b
Tnrc6c	4.78081e-161	0.31225	0.311	0.162	1.54348e-156	CBC	Tnrc6c
Fkbp1a	9.61945e-161	0.368288	0.396	0.23	3.10564e-156	CBC	Fkbp1a
Atp6ap2	1.9508e-160	0.321666	0.413	0.239	6.29815e-156	CBC	Atp6ap2
Cnbp1	7.03389e-159	0.310722	0.469	0.282	2.27089e-154	CBC	Cnbp
Aff4	2.47967e-158	0.31821	0.295	0.154	8.00561e-154	CBC	Aff4
Gapdh	9.56633e-158	0.328534	0.921	0.829	3.08849e-153	CBC	Gapdh
Rab18	2.84074e-157	0.351327	0.345	0.193	9.17133e-153	CBC	Rab18
Ndufv3	6.70076e-155	0.332101	0.639	0.432	2.16334e-150	CBC	Ndufv3
Gas5	7.28959e-155	0.324211	0.642	0.421	2.35344e-150	CBC	Gas5
Cyc11	8.28271e-155	0.31647	0.379	0.218	2.67407e-150	CBC	Cyc1
Usp34	1.68071e-153	0.274546	0.377	0.213	5.42616e-149	CBC	Usp34
Kmt2e	4.45576e-153	0.291955	0.357	0.2	1.43854e-148	CBC	Kmt2e
Atrx	6.5477e-153	0.36965	0.287	0.151	2.11393e-148	CBC	Atrx
Stub1	2.69631e-152	0.303749	0.376	0.215	8.70504e-148	CBC	Stub1
Bclaf1	1.03986e-151	0.325056	0.281	0.147	3.3572e-147	CBC	Bclaf1
Hmgb1	1.47251e-151	0.328415	0.646	0.434	4.75398e-147	CBC	Hmgb1
Gsk3b1	2.46164e-151	0.297722	0.456	0.275	7.9474e-147	CBC	Gsk3b
Suclg1	6.54072e-150	0.327064	0.256	0.129	2.11167e-145	CBC	Suclg1
Atp5h	6.89535e-149	0.347143	0.677	0.47	2.22616e-144	CBC	Atp5h
Eef1g	1.53811e-148	0.323946	0.518	0.326	4.9658e-144	CBC	Eef1g
Atp5d	1.25036e-147	0.333137	0.55	0.356	4.03677e-143	CBC	Atp5d
Ccdc85b	1.01723e-146	0.272837	0.281	0.146	3.28414e-142	CBC	Ccdc85b
Tnrc6a	4.99472e-146	0.343042	0.287	0.153	1.61255e-141	CBC	Tnrc6a
Ilf2	8.4877e-146	0.26069	0.284	0.148	2.74025e-141	CBC	Ilf2
Tmem256	1.43686e-144	0.382277	0.399	0.238	4.63891e-140	CBC	Tmem256
Atp6v0d1	3.83887e-143	0.312186	0.4	0.239	1.23938e-138	CBC	Atp6v0d1
Zfr	3.92179e-143	0.330492	0.312	0.172	1.26615e-138	CBC	Zfr
Pbx1	5.92718e-143	0.306356	0.3	0.16	1.91359e-138	CBC	Pbx1
Coa3	8.22285e-143	0.318671	0.341	0.194	2.65475e-138	CBC	Coa3
Hspe1	1.36565e-142	0.331515	0.399	0.238	4.40899e-138	CBC	Hspe1
Cetn3	9.39857e-142	0.320873	0.306	0.168	3.03433e-137	CBC	Cetn3
Tspan5	1.38314e-141	0.284793	0.266	0.137	4.46546e-137	CBC	Tspan5
Ctbp1	5.23523e-141	0.334034	0.286	0.155	1.69019e-136	CBC	Ctbp1
Ncoa1	2.12349e-140	0.270521	0.372	0.215	6.85568e-136	CBC	Ncoa1
Dnajb6	2.90716e-140	0.291312	0.433	0.264	9.38576e-136	CBC	Dnajb6
Cuedc2	5.24664e-140	0.335331	0.311	0.174	1.69388e-135	CBC	Cuedc2
Tcf25	1.35343e-139	0.318592	0.35	0.202	4.36955e-135	CBC	Tcf25
Pam16	2.83488e-139	0.290331	0.295	0.16	9.15242e-135	CBC	Pam16
Efr3a	3.80775e-139	0.282926	0.256	0.132	1.22933e-134	CBC	Efr3a
Ndufb101	2.23492e-138	0.273512	0.468	0.293	7.21545e-134	CBC	Ndufb10
Ptma	2.74128e-138	0.314884	0.732	0.524	8.85023e-134	CBC	Ptma
Arglu1	2.96179e-138	0.364348	0.301	0.167	9.56214e-134	CBC	Arglu1
Igf1r	5.62112e-138	0.25893	0.343	0.194	1.81478e-133	CBC	Igf1r
Clpp	8.68103e-138	0.289078	0.326	0.183	2.80267e-133	CBC	Clpp
Tsn	3.59158e-137	0.264865	0.324	0.182	1.15954e-132	CBC	Tsn
Cct6a	8.11975e-137	0.287733	0.294	0.16	2.62146e-132	CBC	Cct6a
mt-Nd3	1.46751e-136	0.305296	0.411	0.244	4.73786e-132	CBC	mt-Nd3
Celf21	1.91183e-136	0.277881	0.603	0.401	6.17235e-132	CBC	Celf2
Got2	2.65959e-136	0.250786	0.254	0.13	8.58647e-132	CBC	Got2
Ndufv1	2.17652e-135	0.252045	0.315	0.175	7.02689e-131	CBC	Ndufv1
Pkm1	2.55969e-135	0.267147	0.914	0.835	8.26397e-131	CBC	Pkm
Exoc4	5.51905e-134	0.286178	0.32	0.18	1.78182e-129	CBC	Exoc4
Ndufb81	7.09704e-134	0.290337	0.569	0.376	2.29128e-129	CBC	Ndufb8
Acp1	1.37531e-133	0.365463	0.251	0.132	4.44018e-129	CBC	Acp1
Oaz2	1.92914e-133	0.300073	0.278	0.15	6.22823e-129	CBC	Oaz2
Sgta	4.4097e-132	0.285422	0.255	0.134	1.42367e-127	CBC	Sgta
BC031181	5.62962e-132	0.261711	0.489	0.31	1.81752e-127	CBC	BC031181
Ndufb5	9.90414e-132	0.284432	0.432	0.268	3.19755e-127	CBC	Ndufb5
Serinc1	8.34394e-130	0.289012	0.304	0.17	2.69384e-125	CBC	Serinc1
Huwe1	2.42483e-128	0.314889	0.26	0.139	7.82858e-124	CBC	Huwe1
Rbm6	3.74609e-127	0.268583	0.256	0.135	1.20943e-122	CBC	Rbm6
Sumo1	4.07967e-127	0.269151	0.565	0.376	1.31712e-122	CBC	Sumo1
Pura	9.74218e-127	0.250042	0.292	0.161	3.14526e-122	CBC	Pura
Spag9	1.72609e-125	0.302577	0.364	0.218	5.57269e-121	CBC	Spag9
Uqcrc2	1.80658e-125	0.258891	0.27	0.147	5.83255e-121	CBC	Uqcrc2
Ambra1	2.76286e-124	0.270128	0.304	0.172	8.9199e-120	CBC	Ambra1
Arid5b	7.59229e-124	0.342335	0.347	0.207	2.45117e-119	CBC	Arid5b
Atraid	7.7936e-124	0.285909	0.278	0.153	2.51616e-119	CBC	Atraid
Spag7	8.64766e-124	0.258189	0.314	0.18	2.7919e-119	CBC	Spag7
Cox16	9.76773e-123	0.269714	0.324	0.189	3.15351e-118	CBC	Cox16
Meis2	7.03665e-122	0.684934	0.282	0.163	2.27178e-117	CBC	Meis2
Cox7a2l	7.87562e-122	0.266111	0.465	0.298	2.54264e-117	CBC	Cox7a2l
Ndufs4	1.06041e-121	0.260808	0.381	0.233	3.42355e-117	CBC	Ndufs4
Atp5mpl	7.30275e-121	0.404366	0.735	0.545	2.35769e-116	CBC	Atp5mpl
Hsp90ab1	4.5474e-120	0.266086	0.528	0.343	1.46813e-115	CBC	Hsp90ab1
Zfp706	1.03593e-119	0.274945	0.319	0.187	3.3445e-115	CBC	Zfp706
Ogt	1.26482e-119	0.277679	0.285	0.16	4.08346e-115	CBC	Ogt
C1d	1.3207e-119	0.283652	0.301	0.173	4.26387e-115	CBC	C1d
Hnrnpa3	8.27975e-119	0.276671	0.512	0.338	2.67312e-114	CBC	Hnrnpa3
Skp1a	3.8355e-118	0.329354	0.357	0.218	1.23829e-113	CBC	Skp1a
Nono	2.48211e-117	0.285416	0.269	0.151	8.01351e-113	CBC	Nono
Ndufab1	8.75902e-117	0.2673	0.402	0.252	2.82785e-112	CBC	Ndufab1
Calm2	1.3828e-116	0.250704	0.761	0.572	4.46436e-112	CBC	Calm2
Atp5k	3.02005e-116	0.298466	0.675	0.481	9.75022e-112	CBC	Atp5k
Ran	1.13504e-114	0.257071	0.467	0.305	3.66449e-110	CBC	Ran
Atp5c1	1.23168e-114	0.260145	0.498	0.329	3.97648e-110	CBC	Atp5c1
Cbx3	9.47888e-113	0.262766	0.355	0.215	3.06026e-108	CBC	Cbx3
Cox8a	2.73428e-112	0.275498	0.842	0.677	8.82761e-108	CBC	Cox8a
Ppm1h	9.94695e-108	0.282218	0.3	0.177	3.21137e-103	CBC	Ppm1h
Hspa8	5.99131e-106	0.273231	0.817	0.613	1.93429e-101	CBC	Hspa8
1110004F10Rik	2.5064e-105	0.276698	0.337	0.207	8.09193e-101	CBC	1110004F10Rik
Higd1a	7.29055e-105	0.292534	0.496	0.339	2.35375e-100	CBC	Higd1a
Eef1a1	1.04727e-101	0.26301	0.8	0.616	3.3811e-97	CBC	Eef1a1
Atp6ap1	2.14084e-100	0.250299	0.325	0.2	6.91171e-96	CBC	Atp6ap1
Phactr11	2.03973e-59	0.251598	0.348	0.243	6.58527e-55	CBC	Phactr1
Pde6h	0	5.07489	0.952	0.185	0	CONE	Pde6h
Opn1sw	0	5.03776	0.471	0.066	0	CONE	Opn1sw
Arr3	0	4.66305	0.745	0.057	0	CONE	Arr3
Opn1mw	0	4.13831	0.664	0.04	0	CONE	Opn1mw
Gnat2	0	3.44734	0.668	0.051	0	CONE	Gnat2
Gngt21	0	3.31199	0.896	0.269	0	CONE	Gngt2
Pde6c	0	3.25864	0.723	0.02	0	CONE	Pde6c
Cdh181	0	2.92459	0.82	0.096	0	CONE	Cdh18
Cngb3	0	2.87062	0.614	0.04	0	CONE	Cngb3
Gnb31	0	2.36144	0.96	0.424	0	CONE	Gnb3
Mpp6	0	2.09477	0.519	0.063	0	CONE	Mpp6
Slc24a2	0	2.02736	0.501	0.046	0	CONE	Slc24a2
Mylk	0	1.97638	0.46	0.036	0	CONE	Mylk
Gsdme	0	1.93985	0.508	0.082	0	CONE	Gsdme
Pcdh151	0	1.8382	0.951	0.594	0	CONE	Pcdh15
Galnt131	0	1.83706	0.515	0.119	0	CONE	Galnt13
Ccdc136	0	1.83252	0.36	0.071	0	CONE	Ccdc136
Acbd61	0	1.80182	0.513	0.113	0	CONE	Acbd6
Jam3	0	1.72903	0.4	0.049	0	CONE	Jam3
4930447C04Rik1	0	1.6581	0.463	0.096	0	CONE	4930447C04Rik
Tshz2	0	1.64102	0.345	0.039	0	CONE	Tshz2
Lrfn2	0	1.61094	0.35	0.032	0	CONE	Lrfn2
Eif3b	0	1.60543	0.421	0.08	0	CONE	Eif3b
Sphkap1	0	1.55527	0.555	0.117	0	CONE	Sphkap
Qsox1	0	1.54495	0.386	0.054	0	CONE	Qsox1
Pygm1	0	1.54306	0.372	0.05	0	CONE	Pygm
Osgep	0	1.53444	0.433	0.103	0	CONE	Osgep
Kcne2	0	1.5168	0.251	0.02	0	CONE	Kcne2
Ppm1j	0	1.50158	0.32	0.023	0	CONE	Ppm1j
Gabrb31	0	1.47794	0.658	0.165	0	CONE	Gabrb3
Guk12	0	1.46129	0.793	0.361	0	CONE	Guk1
Hspb6	0	1.45835	0.519	0.137	0	CONE	Hspb6
Adrb1	0	1.44995	0.3	0.024	0	CONE	Adrb1
Kcnab1	0	1.43211	0.368	0.061	0	CONE	Kcnab1
Rbp31	0	1.42888	0.849	0.404	0	CONE	Rbp3
Plekhb11	0	1.42613	0.757	0.327	0	CONE	Plekhb1
Negr11	0	1.38552	0.738	0.307	0	CONE	Negr1
Scg31	0	1.38284	0.352	0.067	0	CONE	Scg3
Gzmm	0	1.36537	0.322	0.067	0	CONE	Gzmm
Cltb1	0	1.35265	0.508	0.167	0	CONE	Cltb
Slc1a21	0	1.34935	0.559	0.183	0	CONE	Slc1a2
Slc8a3	0	1.33085	0.312	0.049	0	CONE	Slc8a3
Magi22	0	1.30073	0.81	0.381	0	CONE	Magi2
Ckb1	0	1.28734	0.881	0.496	0	CONE	Ckb
Aplp11	0	1.27966	0.422	0.114	0	CONE	Aplp1
Parvb	0	1.27849	0.266	0.029	0	CONE	Parvb
mt-Co11	0	1.27537	0.99	0.864	0	CONE	mt-Co1
Dmd2	0	1.27011	0.883	0.46	0	CONE	Dmd
Camk2b1	0	1.26022	0.344	0.077	0	CONE	Camk2b
Nrcam	0	1.25575	0.305	0.061	0	CONE	Nrcam
Cd59a	0	1.25295	0.376	0.089	0	CONE	Cd59a
Sptssa	0	1.24038	0.503	0.187	0	CONE	Sptssa
Zfp385b1	0	1.2366	0.601	0.216	0	CONE	Zfp385b
Epb41l1	0	1.23354	0.254	0.026	0	CONE	Epb41l1
Six6	0	1.20911	0.297	0.065	0	CONE	Six6
Ptprg	0	1.20354	0.314	0.068	0	CONE	Ptprg
Atp1b22	0	1.19765	0.765	0.377	0	CONE	Atp1b2
Rd3l1	0	1.18367	0.306	0.092	0	CONE	Rd3l
Dgkd	0	1.17303	0.38	0.111	0	CONE	Dgkd
Fmn11	0	1.16953	0.449	0.138	0	CONE	Fmn1
Gm32442	0	1.15764	0.362	0.071	0	CONE	Gm32442
Ntm2	0	1.15519	0.665	0.273	0	CONE	Ntm
Cpe2	0	1.14429	0.819	0.454	0	CONE	Cpe
Tafa3	0	1.14406	0.265	0.032	0	CONE	Tafa3
Mgst3	0	1.14196	0.289	0.055	0	CONE	Mgst3
Apbb11	0	1.13968	0.42	0.141	0	CONE	Apbb1
Slc17a72	0	1.1116	0.598	0.256	0	CONE	Slc17a7
Tomm201	0	1.10883	0.771	0.442	0	CONE	Tomm20
St3gal3	0	1.10738	0.268	0.064	0	CONE	St3gal3
Olfm1	0	1.07666	0.259	0.049	0	CONE	Olfm1
Dixdc1	0	1.06615	0.375	0.098	0	CONE	Dixdc1
Ndufaf5	0	1.06108	0.517	0.18	0	CONE	Ndufaf5
Pde6d	0	1.05977	0.503	0.204	0	CONE	Pde6d
mt-Cytb1	0	1.0583	0.993	0.912	0	CONE	mt-Cytb
Thrb1	0	1.04172	0.566	0.221	0	CONE	Thrb
Gm47921	0	1.03364	0.446	0.15	0	CONE	Gm4792
Ndfip11	0	1.03328	0.747	0.443	0	CONE	Ndfip1
A930003A15Rik1	0	1.02126	0.74	0.349	0	CONE	A930003A15Rik
Akap111	0	1.01751	0.355	0.112	0	CONE	Akap11
Klhdc8a1	0	1.01658	0.264	0.067	0	CONE	Klhdc8a
Pbx31	0	1.01472	0.521	0.178	0	CONE	Pbx3
Pdzd2	0	1.0061	0.465	0.167	0	CONE	Pdzd2
Dscam	0	1.00168	0.288	0.06	0	CONE	Dscam
Rtbdn1	0	0.994814	0.706	0.365	0	CONE	Rtbdn
Ckmt1	0	0.994811	0.339	0.095	0	CONE	Ckmt1
Ankrd331	0	0.988857	0.49	0.167	0	CONE	Ankrd33
mt-Co31	0	0.986848	0.997	0.941	0	CONE	mt-Co3
Tulp11	0	0.978679	0.85	0.479	0	CONE	Tulp1
Guca1a1	0	0.964929	0.902	0.669	0	CONE	Guca1a
Impdh11	0	0.954299	0.57	0.257	0	CONE	Impdh1
Cdhr1	0	0.939687	0.468	0.177	0	CONE	Cdhr1
Amer21	0	0.933968	0.451	0.177	0	CONE	Amer2
Pde8b1	0	0.929909	0.489	0.175	0	CONE	Pde8b
mt-Nd41	0	0.928052	0.975	0.792	0	CONE	mt-Nd4
Msi11	0	0.914214	0.508	0.211	0	CONE	Msi1
Sv2b2	0	0.905151	0.556	0.24	0	CONE	Sv2b
Aipl11	0	0.881541	0.798	0.437	0	CONE	Aipl1
mt-Co21	0	0.880466	0.937	0.703	0	CONE	mt-Co2
AI8471591	0	0.879659	0.511	0.197	0	CONE	AI847159
Ush2a1	0	0.8716	0.595	0.246	0	CONE	Ush2a
Glo11	0	0.864211	0.719	0.405	0	CONE	Glo1
Crxos	0	0.852161	0.329	0.09	0	CONE	Crxos
Lhfpl31	0	0.835199	0.56	0.244	0	CONE	Lhfpl3
Chgb	0	0.810262	0.405	0.138	0	CONE	Chgb
Cox8a1	0	0.807483	0.883	0.683	0	CONE	Cox8a
Doc2b	0	0.806822	0.252	0.06	0	CONE	Doc2b
Tma71	0	0.805536	0.985	0.891	0	CONE	Tma7
Krt18	0	0.78933	0.317	0.097	0	CONE	Krt18
Map1b1	0	0.760461	0.774	0.445	0	CONE	Map1b
Rpgrip11	0	0.754326	0.704	0.373	0	CONE	Rpgrip1
mt-Atp6	0	0.752955	0.994	0.912	0	CONE	mt-Atp6
Ndufa41	0	0.748348	0.874	0.631	0	CONE	Ndufa4
mt-Nd11	0	0.636719	0.984	0.832	0	CONE	mt-Nd1
Smim13	4.5996e-308	0.848396	0.405	0.151	1.48498e-303	CONE	Smim13
Sncb1	6.66201e-307	0.709437	0.796	0.441	2.15083e-302	CONE	Sncb
Fabp121	7.66772e-297	0.724946	0.622	0.291	2.47552e-292	CONE	Fabp12
Syp2	2.54872e-295	0.862607	0.591	0.283	8.22853e-291	CONE	Syp
Rgs201	2.15567e-292	0.770316	0.598	0.284	6.95958e-288	CONE	Rgs20
Neurod11	2.82451e-292	0.73025	0.753	0.43	9.11894e-288	CONE	Neurod1
Mat2a1	1.22364e-289	0.887257	0.612	0.32	3.95053e-285	CONE	Mat2a
Oaz11	4.07375e-281	0.649908	0.912	0.751	1.31521e-276	CONE	Oaz1
Cplx31	2.13574e-274	0.640386	0.464	0.185	6.89524e-270	CONE	Cplx3
Cadm21	3.15253e-274	0.541448	0.963	0.743	1.01779e-269	CONE	Cadm2
Mpp41	9.51578e-271	0.731715	0.467	0.196	3.07217e-266	CONE	Mpp4
Ppa2	3.32248e-270	0.753123	0.387	0.149	1.07266e-265	CONE	Ppa2
Rgs91	1.51768e-264	0.748327	0.507	0.227	4.89983e-260	CONE	Rgs9
Lgalsl	8.18376e-258	0.72056	0.399	0.158	2.64213e-253	CONE	Lgalsl
Plekhb21	1.38924e-256	0.879313	0.38	0.157	4.48516e-252	CONE	Plekhb2
Lin7b	1.55934e-256	0.985729	0.253	0.079	5.03433e-252	CONE	Lin7b
Ddhd1	4.44477e-247	0.796128	0.362	0.144	1.43499e-242	CONE	Ddhd1
Macrod22	4.71747e-246	0.740512	0.662	0.364	1.52303e-241	CONE	Macrod2
Atp5g1	4.83287e-246	0.846422	0.673	0.422	1.56029e-241	CONE	Atp5g1
2023-03-11	3.10268e-244	0.577034	0.83	0.524	1.0017e-239	CONE	2023-03-01
Got1	4.14962e-243	0.788984	0.473	0.22	1.33971e-238	CONE	Got1
Mfge8	3.02506e-240	0.728479	0.425	0.181	9.7664e-236	CONE	Mfge8
Clstn11	8.82184e-240	0.817158	0.52	0.263	2.84813e-235	CONE	Clstn1
Setbp11	1.46339e-238	0.879229	0.269	0.093	4.72456e-234	CONE	Setbp1
Arl61	8.24984e-236	0.588425	0.724	0.412	2.66346e-231	CONE	Arl6
Heg1	1.29744e-233	0.777157	0.323	0.12	4.18878e-229	CONE	Heg1
Camk2d1	2.03135e-232	0.712705	0.709	0.439	6.55821e-228	CONE	Camk2d
Smim401	3.82025e-232	0.687763	0.771	0.489	1.23337e-227	CONE	Smim40
Srrm41	4.07141e-232	0.785747	0.384	0.159	1.31445e-227	CONE	Srrm4
Nap1l11	9.19952e-232	0.77944	0.537	0.279	2.97007e-227	CONE	Nap1l1
Laptm4b1	2.87318e-231	0.728657	0.598	0.322	9.27605e-227	CONE	Laptm4b
Rasgrf21	5.92646e-230	0.762934	0.354	0.14	1.91336e-225	CONE	Rasgrf2
mt-Nd21	3.46425e-228	0.654075	0.785	0.501	1.11843e-223	CONE	mt-Nd2
Syt12	8.58192e-227	0.549323	0.916	0.68	2.77067e-222	CONE	Syt1
Prcd1	2.76376e-222	0.636146	0.66	0.37	8.92279e-218	CONE	Prcd
Gm441961	1.38071e-221	0.622432	0.403	0.167	4.45763e-217	CONE	Gm44196
Zfp385a2	2.15955e-219	0.764788	0.504	0.256	6.97212e-215	CONE	Zfp385a
Ahcyl21	7.12301e-219	0.950947	0.288	0.11	2.29966e-214	CONE	Ahcyl2
Clcn3	7.94178e-219	0.764838	0.435	0.204	2.564e-214	CONE	Clcn3
Madd	3.25055e-218	0.724674	0.366	0.153	1.04944e-213	CONE	Madd
Gm172311	8.5681e-217	0.640225	0.628	0.336	2.76621e-212	CONE	Gm17231
Mdh12	1.06051e-213	0.780014	0.62	0.366	3.42385e-209	CONE	Mdh1
Rp1l1	3.66047e-213	0.585821	0.312	0.116	1.18178e-208	CONE	Rp1l1
Thsd7a1	4.81176e-213	0.72286	0.304	0.115	1.55348e-208	CONE	Thsd7a
Ccdc107	7.46689e-211	0.755883	0.427	0.201	2.41069e-206	CONE	Ccdc107
Scg51	3.72584e-203	0.715427	0.488	0.244	1.20289e-198	CONE	Scg5
Ptms1	6.30946e-202	0.805054	0.484	0.252	2.03701e-197	CONE	Ptms
Desi11	6.33317e-202	0.798026	0.367	0.163	2.04467e-197	CONE	Desi1
Cuedc11	2.53659e-198	0.713881	0.4	0.182	8.18937e-194	CONE	Cuedc1
Sgip11	4.16377e-198	0.64932	0.587	0.328	1.34427e-193	CONE	Sgip1
Ppfia21	5.19342e-193	0.704714	0.382	0.172	1.67669e-188	CONE	Ppfia2
A930001M01Rik	1.57936e-192	0.63528	0.25	0.088	5.09895e-188	CONE	A930001M01Rik
Rcvrn1	2.65926e-191	0.479436	0.827	0.597	8.58541e-187	CONE	Rcvrn
Rgs71	3.58324e-189	0.681339	0.267	0.1	1.15685e-184	CONE	Rgs7
Egflam	2.922e-188	0.558518	0.322	0.129	9.43368e-184	CONE	Egflam
Tmem106c	7.78446e-187	0.668366	0.276	0.108	2.51321e-182	CONE	Tmem106c
Dlg41	7.72005e-186	0.56913	0.438	0.21	2.49242e-181	CONE	Dlg4
mt-Nd51	6.45189e-185	0.785831	0.473	0.252	2.08299e-180	CONE	mt-Nd5
1190005I06Rik1	1.16334e-184	0.602696	0.48	0.241	3.75584e-180	CONE	1190005I06Rik
Snap251	7.81094e-184	0.484724	0.712	0.407	2.52176e-179	CONE	Snap25
Stxbp12	9.27382e-184	0.651832	0.5	0.263	2.99405e-179	CONE	Stxbp1
Tmem9	2.98527e-182	0.728133	0.354	0.16	9.63793e-178	CONE	Tmem9
Rd31	5.08921e-182	0.534933	0.455	0.22	1.64305e-177	CONE	Rd3
Otud7b	8.88561e-182	0.596042	0.276	0.107	2.86872e-177	CONE	Otud7b
Pigp	4.70454e-181	0.738463	0.262	0.103	1.51886e-176	CONE	Pigp
Nr6a11	6.03133e-181	0.715037	0.304	0.127	1.94721e-176	CONE	Nr6a1
Rab3a1	8.30536e-179	0.600322	0.464	0.226	2.68139e-174	CONE	Rab3a
Ano2	6.48486e-177	0.520563	0.253	0.093	2.09364e-172	CONE	Ano2
Stxbp51	1.19049e-174	0.652434	0.282	0.114	3.84351e-170	CONE	Stxbp5
Unc1191	1.63504e-173	0.411572	0.92	0.745	5.27873e-169	CONE	Unc119
Cabp41	1.85008e-173	0.513697	0.445	0.212	5.97297e-169	CONE	Cabp4
Impg21	2.4003e-172	0.600398	0.454	0.225	7.74937e-168	CONE	Impg2
Rer1	1.53118e-170	0.695266	0.395	0.198	4.9434e-166	CONE	Rer1
Chchd102	2.35691e-169	0.609778	0.612	0.368	7.6093e-165	CONE	Chchd10
Limch11	8.80969e-169	0.680131	0.338	0.154	2.84421e-164	CONE	Limch1
Dnm3	1.2683e-168	0.581804	0.392	0.185	4.0947e-164	CONE	Dnm3
Pcsk1n2	4.58215e-168	0.580103	0.59	0.335	1.47935e-163	CONE	Pcsk1n
Hist3h2a2	1.44564e-167	0.773866	0.438	0.233	4.66725e-163	CONE	Hist3h2a
Snrnp701	7.94763e-167	0.659775	0.584	0.353	2.56589e-162	CONE	Snrnp70
Ubb	1.15603e-166	0.361783	0.978	0.96	3.73224e-162	CONE	Ubb
Pacsin11	2.11461e-164	0.57092	0.441	0.219	6.82701e-160	CONE	Pacsin1
Map2	2.37918e-164	0.596175	0.394	0.192	7.68119e-160	CONE	Map2
Ntng2	9.53246e-164	0.567522	0.323	0.14	3.07755e-159	CONE	Ntng2
Gabarapl1	2.42872e-162	0.671676	0.374	0.182	7.84113e-158	CONE	Gabarapl1
Pbx11	1.30825e-160	0.646418	0.35	0.164	4.2237e-156	CONE	Pbx1
Eno2	4.12619e-159	0.618705	0.271	0.113	1.33214e-154	CONE	Eno2
Camta12	9.24767e-159	0.622967	0.533	0.31	2.98561e-154	CONE	Camta1
Dpysl31	1.19662e-158	0.42849	0.434	0.212	3.8633e-154	CONE	Dpysl3
Vamp22	5.79493e-157	0.574393	0.58	0.335	1.87089e-152	CONE	Vamp2
Hmgn11	3.81673e-155	0.42057	0.882	0.692	1.23223e-150	CONE	Hmgn1
Tmsb10	1.14466e-154	0.273164	0.701	0.447	3.69553e-150	CONE	Tmsb10
Fkbp41	1.32099e-153	0.665405	0.385	0.197	4.26483e-149	CONE	Fkbp4
Eif1a	5.26571e-153	0.608394	0.317	0.144	1.70004e-148	CONE	Eif1a
C2cd2l	1.08161e-152	0.52026	0.331	0.15	3.49198e-148	CONE	C2cd2l
Crx1	1.66467e-152	0.503064	0.507	0.277	5.3744e-148	CONE	Crx
Ank21	2.45538e-151	0.565148	0.522	0.293	7.92718e-147	CONE	Ank2
Pkig1	3.64492e-150	0.630361	0.502	0.288	1.17676e-145	CONE	Pkig
Tmem230	3.41011e-147	0.578735	0.256	0.108	1.10095e-142	CONE	Tmem230
Mak1	1.26345e-146	0.448932	0.417	0.205	4.07906e-142	CONE	Mak
Higd2a	1.76234e-146	0.708928	0.433	0.245	5.68971e-142	CONE	Higd2a
Agap11	2.66589e-146	0.626569	0.33	0.157	8.60684e-142	CONE	Agap1
Rapgef5	6.00186e-145	0.520475	0.315	0.141	1.9377e-140	CONE	Rapgef5
Hk21	1.87229e-143	0.474966	0.502	0.277	6.04469e-139	CONE	Hk2
Unc801	1.00643e-142	0.603502	0.276	0.121	3.24926e-138	CONE	Unc80
Zdhhc2	6.49925e-142	0.458903	0.289	0.124	2.09828e-137	CONE	Zdhhc2
Dctn1	3.47635e-140	0.567968	0.345	0.17	1.12234e-135	CONE	Dctn1
Upf3b	7.24343e-140	0.557362	0.378	0.192	2.33854e-135	CONE	Upf3b
Gramd1b	8.32291e-140	0.635562	0.318	0.152	2.68705e-135	CONE	Gramd1b
Gls1	5.13687e-139	0.639884	0.415	0.225	1.65844e-134	CONE	Gls
Lman1	7.33667e-138	0.634389	0.274	0.124	2.36865e-133	CONE	Lman1
Ndufv31	1.66319e-136	0.564151	0.649	0.441	5.3696e-132	CONE	Ndufv3
Stx31	1.78454e-136	0.528457	0.531	0.312	5.76139e-132	CONE	Stx3
Rs11	7.69458e-135	0.415286	0.503	0.275	2.48419e-130	CONE	Rs1
Rasal21	9.17375e-135	0.519451	0.406	0.212	2.96175e-130	CONE	Rasal2
Dnajb2	3.10344e-133	0.571639	0.256	0.112	1.00195e-128	CONE	Dnajb2
Chd7	7.0236e-133	0.565469	0.358	0.183	2.26757e-128	CONE	Chd7
Ppp2r2b1	5.39597e-132	0.37222	0.726	0.481	1.74209e-127	CONE	Ppp2r2b
Klhl18	2.10698e-131	0.466731	0.29	0.131	6.8024e-127	CONE	Klhl18
Pcbp32	1.01693e-130	0.483573	0.566	0.335	3.28317e-126	CONE	Pcbp3
Acly	1.46269e-130	0.647463	0.261	0.119	4.72228e-126	CONE	Acly
Fbxo9	7.98117e-130	0.565032	0.326	0.161	2.57672e-125	CONE	Fbxo9
Mef2d	3.15028e-129	0.53884	0.352	0.18	1.01707e-124	CONE	Mef2d
Slc38a11	1.0474e-128	0.643866	0.279	0.132	3.38152e-124	CONE	Slc38a1
Prnp1	2.3953e-128	0.571349	0.445	0.252	7.73321e-124	CONE	Prnp
Ktn1	7.18391e-128	0.502717	0.386	0.204	2.31932e-123	CONE	Ktn1
Dnttip2	1.88897e-127	0.491496	0.326	0.158	6.09855e-123	CONE	Dnttip2
Rhot11	2.0541e-126	0.399271	0.461	0.254	6.63166e-122	CONE	Rhot1
Epb411	2.68003e-126	0.400936	0.546	0.327	8.65248e-122	CONE	Epb41
Prdx21	3.72331e-126	0.617687	0.548	0.356	1.20207e-121	CONE	Prdx2
Spint2	3.90343e-126	0.509554	0.303	0.144	1.26022e-121	CONE	Spint2
Btg2	2.93766e-125	0.520168	0.42	0.233	9.48424e-121	CONE	Btg2
Slc25a41	7.53202e-125	0.512103	0.656	0.421	2.43171e-120	CONE	Slc25a4
Tnfsf121	4.25996e-124	0.385253	0.404	0.21	1.37533e-119	CONE	Tnfsf12
Lactbl11	4.45322e-124	0.414765	0.254	0.108	1.43772e-119	CONE	Lactbl1
Cisd11	7.6249e-124	0.58125	0.42	0.238	2.4617e-119	CONE	Cisd1
Rax	9.4301e-124	0.412362	0.343	0.167	3.04451e-119	CONE	Rax
Shisa41	1.18638e-123	0.568115	0.288	0.138	3.83021e-119	CONE	Shisa4
Frmd4b1	6.80696e-123	0.371656	0.51	0.294	2.19763e-118	CONE	Frmd4b
Arfgef1	1.43511e-122	0.547257	0.274	0.128	4.63325e-118	CONE	Arfgef1
Pde4dip	1.96205e-122	0.507324	0.281	0.132	6.33448e-118	CONE	Pde4dip
Tob1	4.14416e-122	0.513498	0.333	0.169	1.33794e-117	CONE	Tob1
Atxn7l3b1	7.52325e-121	0.549699	0.449	0.262	2.42888e-116	CONE	Atxn7l3b
Slc6a62	2.97644e-120	0.476016	0.638	0.437	9.60943e-116	CONE	Slc6a6
Uckl1	6.35737e-120	0.43022	0.291	0.136	2.05248e-115	CONE	Uckl1
Tspan71	2.8204e-118	0.507849	0.445	0.256	9.10566e-114	CONE	Tspan7
Ppa1	1.15347e-117	0.483339	0.346	0.18	3.72396e-113	CONE	Ppa1
Vtn1	9.42622e-117	0.407068	0.613	0.384	3.04326e-112	CONE	Vtn
Atp5b2	1.89666e-116	0.477569	0.76	0.589	6.12335e-112	CONE	Atp5b
Pcbp21	5.29952e-116	0.485861	0.694	0.519	1.71095e-111	CONE	Pcbp2
Park71	7.02386e-116	0.510658	0.612	0.419	2.26765e-111	CONE	Park7
Cox6c	1.94021e-115	0.453265	0.814	0.629	6.26398e-111	CONE	Cox6c
Fam169a1	2.77607e-115	0.487882	0.484	0.29	8.96253e-111	CONE	Fam169a
Ip6k2	1.85547e-114	0.471165	0.355	0.187	5.99038e-110	CONE	Ip6k2
Hprt1	7.24749e-114	0.557611	0.448	0.271	2.33985e-109	CONE	Hprt
1110038F14Rik	5.75156e-113	0.52545	0.26	0.122	1.85689e-108	CONE	1110038F14Rik
Sh3gl21	6.72307e-113	0.518171	0.336	0.174	2.17054e-108	CONE	Sh3gl2
Psip11	1.08229e-112	0.529955	0.375	0.206	3.49417e-108	CONE	Psip1
Ndufa121	1.86791e-112	0.535342	0.491	0.309	6.03054e-108	CONE	Ndufa12
Hcn11	1.60777e-111	0.257764	0.811	0.571	5.19068e-107	CONE	Hcn1
Anp32e1	5.92905e-111	0.425438	0.604	0.401	1.91419e-106	CONE	Anp32e
Ubap1l1	8.03572e-111	0.345963	0.385	0.2	2.59433e-106	CONE	Ubap1l
Fyco11	4.72493e-110	0.4047	0.422	0.236	1.52544e-105	CONE	Fyco1
Malat11	4.5223e-109	0.277119	1	1	1.46002e-104	CONE	Malat1
Slc25a331	3.96544e-108	0.44179	0.369	0.201	1.28024e-103	CONE	Slc25a33
Ndufb11	5.80751e-108	0.52025	0.556	0.374	1.87496e-103	CONE	Ndufb11
R3hdm4	1.50538e-107	0.530379	0.267	0.131	4.8601e-103	CONE	R3hdm4
Casz11	4.04205e-107	0.331501	0.462	0.262	1.30498e-102	CONE	Casz1
Agtpbp11	1.21295e-105	0.502885	0.495	0.308	3.91601e-101	CONE	Agtpbp1
Mlf21	1.7518e-104	0.52302	0.493	0.316	5.6557e-100	CONE	Mlf2
Sec62	1.46702e-103	0.471643	0.666	0.476	4.73626e-99	CONE	Sec62
Ttc8	1.62668e-103	0.387488	0.304	0.153	5.25173e-99	CONE	Ttc8
Bex21	2.03604e-103	0.394316	0.408	0.223	6.57335e-99	CONE	Bex2
Ccser11	5.16929e-103	0.508129	0.385	0.217	1.66891e-98	CONE	Ccser1
Unc13b1	1.80569e-102	0.44159	0.355	0.192	5.82968e-98	CONE	Unc13b
Lsm14a1	3.75463e-102	0.392764	0.452	0.268	1.21218e-97	CONE	Lsm14a
Iqsec1	6.73434e-102	0.397447	0.342	0.182	2.17418e-97	CONE	Iqsec1
Emc71	9.44012e-102	0.481882	0.427	0.258	3.04774e-97	CONE	Emc7
Atp1a32	9.84697e-102	0.406267	0.533	0.336	3.1791e-97	CONE	Atp1a3
Selenot	5.06177e-101	0.568548	0.321	0.178	1.63419e-96	CONE	Selenot
Cdk2ap21	1.25679e-100	0.376486	0.648	0.448	4.05756e-96	CONE	Cdk2ap2
Ogt1	3.5478e-100	0.586041	0.305	0.165	1.14541e-95	CONE	Ogt
Dnajc121	5.55289e-99	0.562021	0.251	0.125	1.79275e-94	CONE	Dnajc12
Tax1bp11	3.07821e-98	0.426871	0.518	0.329	9.93801e-94	CONE	Tax1bp1
Pea15a2	1.88923e-97	0.454669	0.49	0.308	6.09938e-93	CONE	Pea15a
Sirt2	3.53355e-97	0.479874	0.275	0.142	1.14081e-92	CONE	Sirt2
Ormdl3	5.12616e-97	0.477346	0.271	0.138	1.65498e-92	CONE	Ormdl3
Hist3h2ba1	5.63502e-97	0.517334	0.328	0.179	1.81927e-92	CONE	Hist3h2ba
Erc21	8.29756e-97	0.400829	0.292	0.149	2.67887e-92	CONE	Erc2
Dscaml11	1.11822e-96	0.359769	0.397	0.224	3.61018e-92	CONE	Dscaml1
Klc31	1.58279e-96	0.434544	0.315	0.166	5.11003e-92	CONE	Klc3
Abca41	2.74329e-95	0.337352	0.392	0.218	8.8567e-91	CONE	Abca4
Meis1	1.18173e-93	0.401728	0.251	0.123	3.81521e-89	CONE	Meis1
Tmem237	3.24352e-93	0.413945	0.26	0.129	1.04717e-88	CONE	Tmem237
Pitpnm11	4.22884e-93	0.436942	0.337	0.186	1.36528e-88	CONE	Pitpnm1
Ptp4a31	7.36394e-90	0.328069	0.67	0.464	2.37745e-85	CONE	Ptp4a3
H2afv1	4.21991e-89	0.42493	0.394	0.238	1.3624e-84	CONE	H2afv
Tspan51	7.58441e-89	0.476698	0.271	0.143	2.44863e-84	CONE	Tspan5
Atp5j2	6.16347e-88	0.436544	0.662	0.496	1.98988e-83	CONE	Atp5j2
Uqcr11	3.09767e-87	0.445854	0.609	0.434	1.00008e-82	CONE	Uqcr11
Luc7l31	3.15831e-87	0.474484	0.384	0.233	1.01966e-82	CONE	Luc7l3
Arl31	4.19934e-87	0.354193	0.603	0.418	1.35576e-82	CONE	Arl3
E130218I03Rik2	2.35896e-86	0.331057	0.604	0.383	7.61591e-82	CONE	E130218I03Rik
Igsf11	2.41148e-86	0.353094	0.263	0.133	7.78546e-82	CONE	Igsf11
Ppm1n	4.66385e-86	0.274884	0.253	0.123	1.50572e-81	CONE	Ppm1n
Uqcrq	6.12486e-86	0.417197	0.723	0.561	1.97741e-81	CONE	Uqcrq
Vopp1	3.5432e-84	0.303073	0.275	0.142	1.14392e-79	CONE	Vopp1
Ghitm	6.8695e-84	0.493661	0.359	0.219	2.21782e-79	CONE	Ghitm
Nedd41	1.6644e-83	0.503672	0.267	0.144	5.37353e-79	CONE	Nedd4
Agpat5	2.43297e-83	0.393177	0.313	0.173	7.85483e-79	CONE	Agpat5
Gpx41	3.52544e-83	0.277526	0.885	0.765	1.13819e-78	CONE	Gpx4
Atp6v0e21	4.73219e-83	0.400654	0.392	0.237	1.52779e-78	CONE	Atp6v0e2
Emc4	6.51459e-83	0.522861	0.299	0.17	2.10324e-78	CONE	Emc4
Snhg201	7.50275e-83	0.427417	0.396	0.241	2.42226e-78	CONE	Snhg20
Uqcrc11	1.234e-82	0.447688	0.456	0.303	3.98398e-78	CONE	Uqcrc1
Bin11	2.37878e-82	0.447396	0.308	0.174	7.6799e-78	CONE	Bin1
Prkd11	3.64976e-82	0.322902	0.381	0.22	1.17833e-77	CONE	Prkd1
Thoc2	4.71549e-82	0.418595	0.317	0.181	1.5224e-77	CONE	Thoc2
Tsg101	1.16735e-81	0.407212	0.351	0.208	3.76879e-77	CONE	Tsg101
Rtn4	2.15708e-81	0.346137	0.528	0.357	6.96415e-77	CONE	Rtn4
Add3	3.27029e-81	0.332581	0.253	0.129	1.05581e-76	CONE	Add3
Kcnb11	7.83977e-80	0.299164	0.469	0.292	2.53107e-75	CONE	Kcnb1
Tusc3	1.603e-79	0.395311	0.295	0.165	5.1753e-75	CONE	Tusc3
Cers41	1.84349e-79	0.335072	0.323	0.183	5.95171e-75	CONE	Cers4
Tle4	3.50925e-79	0.434328	0.251	0.132	1.13296e-74	CONE	Tle4
Hspa4l	7.83194e-79	0.353893	0.287	0.158	2.52854e-74	CONE	Hspa4l
Uqcc31	1.63499e-78	0.325319	0.421	0.261	5.27857e-74	CONE	Uqcc3
Xiap1	1.66257e-78	0.338124	0.376	0.226	5.3676e-74	CONE	Xiap
Purb1	2.15034e-78	0.462165	0.35	0.213	6.94236e-74	CONE	Purb
Ppp1cc2	2.23972e-78	0.412822	0.486	0.328	7.23094e-74	CONE	Ppp1cc
Cpeb32	2.5414e-78	0.336002	0.427	0.264	8.20491e-74	CONE	Cpeb3
Ywhae1	4.49818e-78	0.373527	0.664	0.501	1.45224e-73	CONE	Ywhae
Sar1b	7.06696e-78	0.472635	0.265	0.147	2.28157e-73	CONE	Sar1b
Hmgb11	9.38135e-78	0.419725	0.613	0.446	3.02877e-73	CONE	Hmgb1
Rufy3	1.79989e-77	0.379948	0.357	0.213	5.81094e-73	CONE	Rufy3
Nbea1	1.94636e-76	0.334492	0.381	0.229	6.28383e-72	CONE	Nbea
Ndufa52	9.17877e-76	0.378582	0.521	0.357	2.96337e-71	CONE	Ndufa5
Slc4a7	1.06862e-75	0.261693	0.258	0.134	3.45003e-71	CONE	Slc4a7
Rims22	1.11584e-75	0.331681	0.465	0.293	3.60249e-71	CONE	Rims2
Mrpl34	1.62369e-75	0.436839	0.28	0.159	5.24209e-71	CONE	Mrpl34
Tspan31	7.38275e-75	0.407837	0.394	0.245	2.38352e-70	CONE	Tspan3
Gpm6b1	8.60101e-75	0.262393	0.369	0.214	2.77683e-70	CONE	Gpm6b
Baz2b1	6.95825e-74	0.368672	0.492	0.334	2.24647e-69	CONE	Baz2b
Ptma1	1.02266e-73	0.391067	0.697	0.535	3.30167e-69	CONE	Ptma
Ank31	2.07459e-72	0.339175	0.491	0.316	6.69782e-68	CONE	Ank3
Aff11	2.50348e-72	0.301465	0.556	0.381	8.08249e-68	CONE	Aff1
Cox6a1	3.09785e-72	0.374612	0.662	0.502	1.00014e-67	CONE	Cox6a1
Kif2a	5.12185e-72	0.361306	0.268	0.148	1.65359e-67	CONE	Kif2a
Tecr2	5.36281e-72	0.388378	0.508	0.347	1.73138e-67	CONE	Tecr
Commd1	9.44849e-72	0.427628	0.391	0.25	3.05044e-67	CONE	Commd1
Prickle12	1.14509e-71	0.271914	0.351	0.205	3.69693e-67	CONE	Prickle1
Icmt	1.71929e-71	0.291815	0.305	0.172	5.55074e-67	CONE	Icmt
Xylt1	2.61462e-70	0.252611	0.258	0.138	8.44129e-66	CONE	Xylt1
Pkm2	4.76502e-70	0.25501	0.918	0.838	1.53839e-65	CONE	Pkm
Slc25a51	1.41917e-69	0.401154	0.516	0.372	4.58179e-65	CONE	Slc25a5
Atp5j	2.37174e-69	0.370802	0.667	0.507	7.65715e-65	CONE	Atp5j
Fam171b1	3.34082e-69	0.38464	0.311	0.183	1.07858e-64	CONE	Fam171b
Srpk21	4.3588e-69	0.397947	0.35	0.216	1.40724e-64	CONE	Srpk2
Rabac1	4.83259e-69	0.394082	0.503	0.358	1.5602e-64	CONE	Rabac1
Tsen341	5.98687e-69	0.429671	0.254	0.143	1.93286e-64	CONE	Tsen34
Snrpb1	6.79418e-69	0.409512	0.493	0.347	2.1935e-64	CONE	Snrpb
Tubb51	1.14288e-68	0.375606	0.596	0.44	3.68977e-64	CONE	Tubb5
Ss18l2	1.94215e-68	0.398279	0.274	0.157	6.27023e-64	CONE	Ss18l2
Pcbp41	3.27525e-67	0.288731	0.487	0.324	1.05741e-62	CONE	Pcbp4
Pebp11	1.46773e-66	0.35335	0.514	0.353	4.73858e-62	CONE	Pebp1
Pnn1	1.56498e-66	0.445348	0.273	0.159	5.05255e-62	CONE	Pnn
Dad1	3.83277e-66	0.408807	0.512	0.365	1.23741e-61	CONE	Dad1
BC0311811	8.94808e-66	0.397692	0.459	0.32	2.88889e-61	CONE	BC031181
4632427E13Rik1	1.18476e-65	0.415038	0.259	0.148	3.825e-61	CONE	4632427E13Rik
Ndufs51	2.47469e-65	0.396904	0.527	0.38	7.98953e-61	CONE	Ndufs5
Chchd2	3.30673e-65	0.346157	0.726	0.575	1.06758e-60	CONE	Chchd2
Gbf11	8.49559e-64	0.294939	0.361	0.225	2.7428e-59	CONE	Gbf1
Trappc6b	1.10095e-63	0.404771	0.303	0.185	3.55442e-59	CONE	Trappc6b
Klhl29	7.77259e-63	0.424266	0.252	0.142	2.50938e-58	CONE	Klhl29
Srsf12	7.93403e-63	0.378029	0.351	0.224	2.5615e-58	CONE	Srsf1
Top2b	1.20337e-62	0.358041	0.292	0.174	3.88509e-58	CONE	Top2b
Plcb41	1.38323e-62	0.427691	0.285	0.17	4.46576e-58	CONE	Plcb4
Uqcr10	1.06163e-61	0.380298	0.601	0.46	3.42749e-57	CONE	Uqcr10
Zmynd81	1.59611e-61	0.372512	0.324	0.201	5.15305e-57	CONE	Zmynd8
Kmt2a	1.64248e-61	0.377039	0.259	0.15	5.30274e-57	CONE	Kmt2a
Ankrd121	1.86729e-61	0.303591	0.482	0.333	6.02855e-57	CONE	Ankrd12
Cbx31	1.86804e-61	0.464041	0.345	0.222	6.03097e-57	CONE	Cbx3
Dnajc5	3.6274e-61	0.362095	0.335	0.212	1.17111e-56	CONE	Dnajc5
Atp6v0a11	5.23274e-61	0.403149	0.26	0.152	1.68939e-56	CONE	Atp6v0a1
Zfand61	1.02665e-60	0.331625	0.464	0.322	3.31454e-56	CONE	Zfand6
Hk11	1.19206e-59	0.273854	0.496	0.343	3.84858e-55	CONE	Hk1
Atp5h1	2.38106e-59	0.343646	0.628	0.482	7.68724e-55	CONE	Atp5h
Raly1	1.525e-58	0.327046	0.463	0.324	4.92348e-54	CONE	Raly
Fkbp31	1.70785e-58	0.430568	0.331	0.214	5.5138e-54	CONE	Fkbp3
Csnk1g11	2.9468e-58	0.36176	0.289	0.175	9.51374e-54	CONE	Csnk1g1
Ndufb82	3.60474e-58	0.347809	0.524	0.387	1.16379e-53	CONE	Ndufb8
Sptan1	4.51505e-58	0.44212	0.276	0.169	1.45768e-53	CONE	Sptan1
Rpp21	1.49993e-57	0.368893	0.26	0.154	4.84253e-53	CONE	Rpp21
Nsf2	1.75542e-57	0.268399	0.431	0.284	5.66738e-53	CONE	Nsf
Rab281	3.86969e-57	0.271155	0.348	0.221	1.24933e-52	CONE	Rab28
Atp6v1b21	6.9679e-57	0.347119	0.398	0.268	2.24959e-52	CONE	Atp6v1b2
Hist1h2bc1	1.38628e-56	0.250924	0.617	0.454	4.47561e-52	CONE	Hist1h2bc
Cox7b	1.79998e-56	0.3682	0.512	0.378	5.81123e-52	CONE	Cox7b
Zranb1	1.13913e-55	0.363691	0.26	0.155	3.6777e-51	CONE	Zranb1
Ndufa8	3.88725e-55	0.39669	0.321	0.21	1.255e-50	CONE	Ndufa8
Cox4i1	7.10766e-55	0.30156	0.822	0.684	2.29471e-50	CONE	Cox4i1
Ddrgk1	7.31075e-55	0.37223	0.29	0.182	2.36027e-50	CONE	Ddrgk1
Grcc10	7.48887e-55	0.337496	0.501	0.368	2.41778e-50	CONE	Grcc10
Ndufv11	7.6591e-55	0.359041	0.292	0.183	2.47274e-50	CONE	Ndufv1
Pmm1	2.03165e-54	0.269721	0.327	0.206	6.55918e-50	CONE	Pmm1
Ahi11	2.9355e-54	0.347698	0.27	0.163	9.47726e-50	CONE	Ahi1
Hypk1	7.97521e-54	0.301412	0.348	0.229	2.5748e-49	CONE	Hypk
Ybx11	1.18176e-53	0.308129	0.653	0.51	3.8153e-49	CONE	Ybx1
Mrps25	2.31413e-53	0.483243	0.265	0.164	7.47117e-49	CONE	Mrps25
Scp2	3.27573e-53	0.370102	0.324	0.213	1.05757e-48	CONE	Scp2
Add1	2.15097e-52	0.310448	0.259	0.156	6.94441e-48	CONE	Add1
Gabarapl21	3.90513e-52	0.323693	0.47	0.339	1.26077e-47	CONE	Gabarapl2
Man2a2	5.09766e-52	0.308296	0.251	0.149	1.64578e-47	CONE	Man2a2
Dek	2.49363e-51	0.286286	0.328	0.213	8.05067e-47	CONE	Dek
Selenok	3.11807e-51	0.358192	0.553	0.424	1.00667e-46	CONE	Selenok
Ccndbp1	4.76316e-51	0.285088	0.257	0.154	1.53779e-46	CONE	Ccndbp1
Rere2	7.77005e-51	0.319822	0.377	0.255	2.50856e-46	CONE	Rere
Arhgap5	9.39113e-51	0.272715	0.291	0.181	3.03193e-46	CONE	Arhgap5
Drg1	5.65711e-50	0.339565	0.301	0.195	1.8264e-45	CONE	Drg1
Hnrnph31	9.97224e-50	0.270547	0.354	0.235	3.21954e-45	CONE	Hnrnph3
Ambra11	1.50586e-49	0.37713	0.281	0.179	4.86166e-45	CONE	Ambra1
Nudc	3.32814e-49	0.365323	0.325	0.218	1.07449e-44	CONE	Nudc
Cox7a2	4.3789e-49	0.299758	0.669	0.531	1.41373e-44	CONE	Cox7a2
Phip1	6.98322e-49	0.401407	0.252	0.158	2.25453e-44	CONE	Phip
Atrx1	7.25238e-49	0.393272	0.254	0.159	2.34143e-44	CONE	Atrx
Pink1	8.08972e-49	0.28764	0.28	0.175	2.61177e-44	CONE	Pink1
Gphn2	1.88735e-48	0.27496	0.423	0.289	6.09332e-44	CONE	Gphn
Rnf11	2.82356e-48	0.338923	0.326	0.217	9.11585e-44	CONE	Rnf11
Cox7c1	5.19339e-48	0.304905	0.674	0.532	1.67668e-43	CONE	Cox7c
Ewsr1	5.72086e-48	0.278648	0.409	0.287	1.84698e-43	CONE	Ewsr1
Atp5o	1.46263e-47	0.317428	0.462	0.341	4.72209e-43	CONE	Atp5o
Lamtor51	3.11899e-47	0.281097	0.491	0.366	1.00697e-42	CONE	Lamtor5
mt-Nd31	4.17077e-47	0.333863	0.371	0.254	1.34653e-42	CONE	mt-Nd3
Atp5g31	6.64321e-47	0.333623	0.432	0.314	2.14476e-42	CONE	Atp5g3
Atp5g21	1.19317e-46	0.319005	0.479	0.357	3.85215e-42	CONE	Atp5g2
Ndufb2	1.41993e-46	0.326485	0.457	0.337	4.58423e-42	CONE	Ndufb2
Atp5f1	6.21367e-46	0.306673	0.456	0.336	2.00608e-41	CONE	Atp5f1
Ndufb51	9.8627e-46	0.34039	0.388	0.278	3.18417e-41	CONE	Ndufb5
Rheb	1.2924e-45	0.343171	0.348	0.243	4.1725e-41	CONE	Rheb
Sumo21	2.51898e-45	0.293831	0.607	0.477	8.13254e-41	CONE	Sumo2
Mxra71	4.15371e-45	0.274047	0.329	0.214	1.34103e-40	CONE	Mxra7
Ube2e31	1.84313e-44	0.329346	0.325	0.22	5.95054e-40	CONE	Ube2e3
Ndufc1	3.20526e-44	0.297647	0.508	0.385	1.03482e-39	CONE	Ndufc1
Tmem243	3.36715e-44	0.254627	0.302	0.197	1.08708e-39	CONE	Tmem243
Hagh1	3.76353e-44	0.32968	0.261	0.167	1.21506e-39	CONE	Hagh
Scand1	9.44008e-44	0.259016	0.457	0.335	3.04773e-39	CONE	Scand1
Ndufb9	1.11914e-43	0.282358	0.534	0.411	3.61316e-39	CONE	Ndufb9
Zcrb1	2.06255e-43	0.321335	0.313	0.213	6.65896e-39	CONE	Zcrb1
Ndufa10	2.60583e-43	0.256449	0.344	0.237	8.41292e-39	CONE	Ndufa10
Mbnl21	3.52226e-43	0.263597	0.462	0.346	1.13716e-38	CONE	Mbnl2
Lsm41	4.7186e-43	0.273284	0.393	0.28	1.5234e-38	CONE	Lsm4
Ndufb4	5.33663e-43	0.320593	0.435	0.321	1.72293e-38	CONE	Ndufb4
Atp5a11	1.31577e-42	0.264201	0.523	0.4	4.24796e-38	CONE	Atp5a1
Tm2d1	1.73729e-42	0.348182	0.31	0.213	5.60884e-38	CONE	Tm2d1
Gpatch8	5.05442e-42	0.25882	0.268	0.173	1.63182e-37	CONE	Gpatch8
Grina1	1.00224e-41	0.25076	0.603	0.481	3.23574e-37	CONE	Grina
Rbm17	1.30878e-41	0.321245	0.264	0.171	4.22541e-37	CONE	Rbm17
Uqcrh	1.49211e-41	0.268137	0.617	0.492	4.81727e-37	CONE	Uqcrh
Ndufb1-ps	1.64123e-41	0.271672	0.609	0.474	5.29872e-37	CONE	Ndufb1-ps
Ndufab11	3.79089e-41	0.307057	0.365	0.261	1.22389e-36	CONE	Ndufab1
Ndufs8	9.86152e-41	0.345816	0.285	0.193	3.18379e-36	CONE	Ndufs8
Anapc13	1.18397e-40	0.30452	0.359	0.256	3.82246e-36	CONE	Anapc13
Cyc12	2.00287e-40	0.313433	0.327	0.228	6.46626e-36	CONE	Cyc1
Eif4a21	4.34938e-40	0.267421	0.432	0.315	1.4042e-35	CONE	Eif4a2
Ergic3	5.33196e-40	0.331483	0.296	0.202	1.72142e-35	CONE	Ergic3
St13	1.53197e-39	0.267694	0.438	0.326	4.94596e-35	CONE	St13
H2afy1	1.58534e-39	0.40946	0.304	0.214	5.11828e-35	CONE	H2afy
Cul3	2.006e-39	0.271548	0.271	0.178	6.47636e-35	CONE	Cul3
Arglu11	2.251e-39	0.343491	0.264	0.175	7.26734e-35	CONE	Arglu1
Hspa81	6.03936e-39	0.253196	0.773	0.625	1.94981e-34	CONE	Hspa8
Phpt11	6.51595e-39	0.281912	0.262	0.172	2.10367e-34	CONE	Phpt1
Rnf10	1.03834e-38	0.259415	0.261	0.172	3.35227e-34	CONE	Rnf10
Tmem126a	2.85662e-38	0.267716	0.324	0.224	9.22259e-34	CONE	Tmem126a
Akt3	1.07075e-37	0.271423	0.255	0.167	3.45692e-33	CONE	Akt3
Spcs2	4.15951e-37	0.286827	0.399	0.296	1.3429e-32	CONE	Spcs2
Psmc1	6.94116e-37	0.355159	0.26	0.177	2.24095e-32	CONE	Psmc1
Ywhaq1	1.01029e-36	0.274489	0.413	0.305	3.26172e-32	CONE	Ywhaq
Pnkd1	1.13246e-36	0.290134	0.256	0.171	3.65615e-32	CONE	Pnkd
Ndufc21	1.74958e-36	0.256318	0.416	0.309	5.64851e-32	CONE	Ndufc2
Atp5d1	1.92e-36	0.271782	0.48	0.369	6.19873e-32	CONE	Atp5d
Smim14	2.03081e-36	0.36291	0.311	0.223	6.55647e-32	CONE	Smim14
Ndufb102	2.03449e-36	0.27335	0.407	0.304	6.56835e-32	CONE	Ndufb10
Gnb2	2.14986e-36	0.33657	0.354	0.258	6.94082e-32	CONE	Gnb2
Ptov12	2.60079e-36	0.251518	0.329	0.229	8.39664e-32	CONE	Ptov1
Spop1	1.86936e-35	0.255637	0.363	0.264	6.03523e-31	CONE	Spop
Mdh21	1.95587e-35	0.253229	0.443	0.338	6.31453e-31	CONE	Mdh2
Ndufv21	2.18645e-35	0.283925	0.343	0.249	7.05897e-31	CONE	Ndufv2
Coa31	3.93103e-35	0.329144	0.29	0.204	1.26913e-30	CONE	Coa3
Spag71	1.3836e-34	0.257209	0.274	0.188	4.46694e-30	CONE	Spag7
Romo1	7.27669e-34	0.278588	0.438	0.338	2.34928e-29	CONE	Romo1
Tmed10	1.0106e-33	0.251994	0.38	0.281	3.26272e-29	CONE	Tmed10
Ndufa111	3.26982e-33	0.284525	0.394	0.3	1.05566e-28	CONE	Ndufa11
Ube2v1	4.1628e-33	0.293875	0.277	0.193	1.34396e-28	CONE	Ube2v1
Ndufs3	4.33337e-33	0.265663	0.303	0.216	1.39903e-28	CONE	Ndufs3
Mrpl20	6.34955e-33	0.26366	0.3	0.214	2.04995e-28	CONE	Mrpl20
Atp5c11	2.08065e-32	0.254198	0.439	0.34	6.71739e-28	CONE	Atp5c1
Hsp90ab11	2.09938e-32	0.284006	0.462	0.355	6.77783e-28	CONE	Hsp90ab1
Exoc41	3.03756e-32	0.256935	0.272	0.189	9.80677e-28	CONE	Exoc4
Thoc7	1.65035e-31	0.285055	0.276	0.195	5.32815e-27	CONE	Thoc7
Ran1	1.10323e-30	0.256387	0.41	0.315	3.56177e-26	CONE	Ran
Paip2	2.569e-30	0.269386	0.317	0.232	8.29402e-26	CONE	Paip2
Jmjd1c	3.11305e-30	0.251175	0.32	0.233	1.00505e-25	CONE	Jmjd1c
Hnrnpa11	1.57735e-29	0.261794	0.359	0.271	5.09248e-25	CONE	Hnrnpa1
Ndufs6	1.17205e-27	0.261687	0.369	0.285	3.78396e-23	CONE	Ndufs6
Zfp7061	2.89719e-25	0.263289	0.268	0.196	9.35358e-21	CONE	Zfp706
Tmem2561	1.0304e-19	0.255541	0.319	0.25	3.32664e-15	CONE	Tmem256
Glul	0	4.62567	0.651	0.161	0	Mag	Glul
Mt2	0	3.54829	0.57	0.258	0	Mag	Mt2
Mt1	0	3.44985	0.799	0.454	0	Mag	Mt1
Clu	0	3.4327	0.659	0.169	0	Mag	Clu
Rlbp1	0	3.40138	0.511	0.034	0	Mag	Rlbp1
Crym	0	3.12895	0.579	0.074	0	Mag	Crym
Spc25	0	3.08811	0.356	0.02	0	Mag	Spc25
Cp	0	3.06364	0.565	0.062	0	Mag	Cp
Dbi	0	2.97227	0.745	0.28	0	Mag	Dbi
Rbp1	0	2.96583	0.521	0.086	0	Mag	Rbp1
Synpr	0	2.93463	0.764	0.064	0	Mag	Synpr
Trpm31	0	2.92242	0.67	0.072	0	Mag	Trpm3
Apoe	0	2.88574	0.747	0.27	0	Mag	Apoe
Dkk3	0	2.88239	0.598	0.041	0	Mag	Dkk3
Lsamp1	0	2.83157	0.723	0.136	0	Mag	Lsamp
Slc1a3	0	2.71162	0.566	0.016	0	Mag	Slc1a3
Cryab	0	2.63717	0.571	0.046	0	Mag	Cryab
Grid21	0	2.56566	0.63	0.059	0	Mag	Grid2
Pdpn	0	2.55936	0.527	0.065	0	Mag	Pdpn
Nlgn11	0	2.55401	0.628	0.07	0	Mag	Nlgn1
Il33	0	2.52699	0.5	0.031	0	Mag	Il33
Fxyd1	0	2.51883	0.534	0.025	0	Mag	Fxyd1
Nupr1	0	2.51451	0.461	0.15	0	Mag	Nupr1
Rgs6	0	2.47364	0.448	0.014	0	Mag	Rgs6
Sparc	0	2.46592	0.528	0.028	0	Mag	Sparc
Sorcs1	0	2.46448	0.555	0.026	0	Mag	Sorcs1
Trf	0	2.43354	0.411	0.035	0	Mag	Trf
Gpm6a1	0	2.39514	0.653	0.086	0	Mag	Gpm6a
Pax6	0	2.39031	0.642	0.041	0	Mag	Pax6
S100a16	0	2.35618	0.546	0.034	0	Mag	S100a16
Ccn1	0	2.3462	0.283	0.009	0	Mag	Ccn1
Timp3	0	2.31183	0.376	0.01	0	Mag	Timp3
Mir99ahg1	0	2.30182	0.61	0.071	0	Mag	Mir99ahg
Dab1	0	2.29203	0.46	0.043	0	Mag	Dab1
Hes1	0	2.18676	0.346	0.013	0	Mag	Hes1
Ptn	0	2.16989	0.405	0.021	0	Mag	Ptn
Gpr37	0	2.14908	0.413	0.015	0	Mag	Gpr37
Tmtc21	0	2.12904	0.643	0.111	0	Mag	Tmtc2
Cnn3	0	2.10111	0.551	0.059	0	Mag	Cnn3
Cox4i2	0	2.05547	0.432	0.016	0	Mag	Cox4i2
Espn	0	2.05032	0.44	0.012	0	Mag	Espn
Car14	0	2.02971	0.353	0.009	0	Mag	Car14
Fxyd6	0	2.02729	0.373	0.016	0	Mag	Fxyd6
Ptgds	0	1.97717	0.256	0.028	0	Mag	Ptgds
Flt1	0	1.97083	0.445	0.014	0	Mag	Flt1
Acsl3	0	1.96744	0.46	0.07	0	Mag	Acsl3
Abca8a	0	1.96299	0.346	0.008	0	Mag	Abca8a
Dapl1	0	1.92277	0.389	0.015	0	Mag	Dapl1
Nckap5	0	1.88031	0.528	0.046	0	Mag	Nckap5
Snhg111	0	1.87173	0.277	0.077	0	Mag	Snhg11
Ndrg2	0	1.85924	0.433	0.021	0	Mag	Ndrg2
Car21	0	1.83353	0.661	0.217	0	Mag	Car2
Spon1	0	1.83327	0.402	0.018	0	Mag	Spon1
S100a1	0	1.80549	0.508	0.064	0	Mag	S100a1
Nav2	0	1.80494	0.48	0.034	0	Mag	Nav2
Adgrl31	0	1.78982	0.579	0.071	0	Mag	Adgrl3
Adamtsl1	0	1.78836	0.403	0.035	0	Mag	Adamtsl1
Cd811	0	1.78142	0.716	0.211	0	Mag	Cd81
Jun	0	1.76856	0.472	0.165	0	Mag	Jun
Meg31	0	1.74586	0.483	0.148	0	Mag	Meg3
Id3	0	1.74359	0.391	0.037	0	Mag	Id3
Mlc1	0	1.73407	0.411	0.008	0	Mag	Mlc1
Cebpd	0	1.72757	0.488	0.127	0	Mag	Cebpd
Pfn21	0	1.72023	0.627	0.134	0	Mag	Pfn2
Pde4d	0	1.71494	0.528	0.082	0	Mag	Pde4d
Vim	0	1.70959	0.521	0.151	0	Mag	Vim
Rtn41	0	1.69011	0.715	0.337	0	Mag	Rtn4
B3galt11	0	1.6898	0.59	0.119	0	Mag	B3galt1
Cav1	0	1.6883	0.413	0.009	0	Mag	Cav1
Prdx6	0	1.68708	0.582	0.207	0	Mag	Prdx6
Sntb1	0	1.68512	0.394	0.01	0	Mag	Sntb1
Plpp3	0	1.68153	0.408	0.014	0	Mag	Plpp3
Prkg11	0	1.66228	0.619	0.115	0	Mag	Prkg1
Sfxn5	0	1.65639	0.427	0.051	0	Mag	Sfxn5
Dhrs1	0	1.63584	0.371	0.063	0	Mag	Dhrs1
Sulf1	0	1.63017	0.411	0.038	0	Mag	Sulf1
Asic2	0	1.62718	0.282	0.084	0	Mag	Asic2
Gria4	0	1.62485	0.369	0.051	0	Mag	Gria4
Rdh10	0	1.61963	0.372	0.026	0	Mag	Rdh10
Slmap	0	1.61456	0.454	0.084	0	Mag	Slmap
Nrxn11	0	1.60739	0.259	0.07	0	Mag	Nrxn1
Cdh21	0	1.58069	0.555	0.092	0	Mag	Cdh2
Sox9	0	1.55241	0.388	0.011	0	Mag	Sox9
Epha51	0	1.54882	0.445	0.049	0	Mag	Epha5
Ogfrl1	0	1.54555	0.477	0.091	0	Mag	Ogfrl1
Cntnap2	0	1.54264	0.374	0.081	0	Mag	Cntnap2
Unc5c	0	1.51825	0.354	0.021	0	Mag	Unc5c
Gm3764	0	1.51297	0.37	0.008	0	Mag	Gm3764
Prex2	0	1.4967	0.363	0.01	0	Mag	Prex2
Efna5	0	1.4962	0.376	0.029	0	Mag	Efna5
Aqp4	0	1.4877	0.337	0.004	0	Mag	Aqp4
Dach1	0	1.48751	0.508	0.077	0	Mag	Dach1
Nfia1	0	1.47561	0.5	0.054	0	Mag	Nfia
Kdr	0	1.45682	0.396	0.011	0	Mag	Kdr
Bsg1	0	1.45451	0.809	0.475	0	Mag	Bsg
Ddr1	0	1.44933	0.466	0.03	0	Mag	Ddr1
Ldhb	0	1.41593	0.527	0.089	0	Mag	Ldhb
Mt3	0	1.41451	0.373	0.043	0	Mag	Mt3
Crip2	0	1.41256	0.375	0.015	0	Mag	Crip2
Tppp3	0	1.40257	0.394	0.037	0	Mag	Tppp3
Tcf41	0	1.39539	0.685	0.216	0	Mag	Tcf4
Pak31	0	1.38939	0.446	0.072	0	Mag	Pak3
Kctd8	0	1.37956	0.317	0.041	0	Mag	Kctd8
Anks1b	0	1.35887	0.256	0.071	0	Mag	Anks1b
Sox2	0	1.35638	0.375	0.006	0	Mag	Sox2
Cav2	0	1.3554	0.354	0.011	0	Mag	Cav2
Pon2	0	1.34986	0.366	0.038	0	Mag	Pon2
Tuba1a1	0	1.34456	0.786	0.361	0	Mag	Tuba1a
Rcn2	0	1.33436	0.443	0.07	0	Mag	Rcn2
Dlgap1	0	1.33344	0.356	0.063	0	Mag	Dlgap1
Kirrel3	0	1.32184	0.416	0.048	0	Mag	Kirrel3
Tsc22d4	0	1.30915	0.471	0.083	0	Mag	Tsc22d4
Mgll	0	1.30718	0.374	0.026	0	Mag	Mgll
Gpm6b2	0	1.30503	0.648	0.186	0	Mag	Gpm6b
Col9a1	0	1.3037	0.256	0.004	0	Mag	Col9a1
Tspan32	0	1.30098	0.67	0.218	0	Mag	Tspan3
Itm2b1	0	1.29973	0.825	0.478	0	Mag	Itm2b
Mast4	0	1.2963	0.361	0.025	0	Mag	Mast4
Col23a1	0	1.28644	0.336	0.021	0	Mag	Col23a1
Gas1	0	1.2848	0.287	0.011	0	Mag	Gas1
Cspg5	0	1.28064	0.422	0.041	0	Mag	Cspg5
Efemp1	0	1.27739	0.341	0.009	0	Mag	Efemp1
Six3	0	1.27063	0.477	0.052	0	Mag	Six3
Adam23	0	1.26869	0.371	0.016	0	Mag	Adam23
Nfix	0	1.26526	0.371	0.019	0	Mag	Nfix
Vat1l	0	1.26277	0.401	0.024	0	Mag	Vat1l
Scd2	0	1.26259	0.442	0.065	0	Mag	Scd2
Cdc14a	0	1.2495	0.373	0.032	0	Mag	Cdc14a
Sorbs2	0	1.24398	0.452	0.066	0	Mag	Sorbs2
Luzp2	0	1.23979	0.309	0.016	0	Mag	Luzp2
Nbl1	0	1.2352	0.33	0.014	0	Mag	Nbl1
Gstm51	0	1.23035	0.465	0.076	0	Mag	Gstm5
Grip1	0	1.22307	0.369	0.065	0	Mag	Grip1
Aldoc1	0	1.22049	0.516	0.203	0	Mag	Aldoc
Rhoc	0	1.21997	0.375	0.026	0	Mag	Rhoc
Fgf13	0	1.21965	0.406	0.046	0	Mag	Fgf13
Eno11	0	1.21657	0.882	0.692	0	Mag	Eno1
Rorb1	0	1.20683	0.7	0.233	0	Mag	Rorb
Ncald1	0	1.20519	0.406	0.046	0	Mag	Ncald
Nxn	0	1.19202	0.387	0.045	0	Mag	Nxn
Six61	0	1.19181	0.422	0.049	0	Mag	Six6
Tgfb2	0	1.18771	0.434	0.058	0	Mag	Tgfb2
Dtna	0	1.18273	0.372	0.025	0	Mag	Dtna
Nfib	0	1.17722	0.428	0.036	0	Mag	Nfib
Npas3	0	1.16764	0.353	0.021	0	Mag	Npas3
Mir100hg	0	1.16414	0.316	0.01	0	Mag	Mir100hg
Sbspon	0	1.15736	0.301	0.005	0	Mag	Sbspon
Pdlim4	0	1.14052	0.313	0.017	0	Mag	Pdlim4
Nrcam1	0	1.13143	0.381	0.048	0	Mag	Nrcam
Gpx8	0	1.13095	0.329	0.007	0	Mag	Gpx8
E130114P18Rik	0	1.13067	0.338	0.023	0	Mag	E130114P18Rik
Slc24a31	0	1.12065	0.334	0.069	0	Mag	Slc24a3
Laptm4a	0	1.12035	0.595	0.206	0	Mag	Laptm4a
Metrn	0	1.11488	0.316	0.011	0	Mag	Metrn
Mxra72	0	1.11244	0.643	0.185	0	Mag	Mxra7
Oaf	0	1.09938	0.282	0.01	0	Mag	Oaf
Mgarp1	0	1.09173	0.877	0.498	0	Mag	Mgarp
Adamts5	0	1.09041	0.283	0.018	0	Mag	Adamts5
Pard3b	0	1.08743	0.317	0.015	0	Mag	Pard3b
Tulp3	0	1.08193	0.314	0.02	0	Mag	Tulp3
Shisa9	0	1.08186	0.307	0.013	0	Mag	Shisa9
Plce1	0	1.08165	0.312	0.007	0	Mag	Plce1
Sema5a	0	1.08057	0.309	0.006	0	Mag	Sema5a
Gstt1	0	1.07951	0.296	0.014	0	Mag	Gstt1
Mapk10	0	1.07851	0.361	0.054	0	Mag	Mapk10
Nudt4	0	1.07804	0.398	0.072	0	Mag	Nudt4
Tox3	0	1.07412	0.286	0.01	0	Mag	Tox3
mt-Nd22	0	1.07378	0.83	0.49	0	Mag	mt-Nd2
Nav1	0	1.06374	0.409	0.077	0	Mag	Nav1
Tenm21	0	1.04988	0.306	0.105	0	Mag	Tenm2
Tanc2	0	1.04551	0.345	0.041	0	Mag	Tanc2
Lrrc4c1	0	1.04059	0.43	0.09	0	Mag	Lrrc4c
Tmem176b	0	1.03917	0.354	0.037	0	Mag	Tmem176b
Gm1673	0	1.03655	0.383	0.05	0	Mag	Gm1673
Crot	0	1.03371	0.317	0.019	0	Mag	Crot
S1pr3	0	1.03332	0.283	0.008	0	Mag	S1pr3
Pmepa1	0	1.0191	0.308	0.027	0	Mag	Pmepa1
Tspan15	0	1.01899	0.337	0.022	0	Mag	Tspan15
Frzb	0	1.01881	0.261	0.003	0	Mag	Frzb
Parp8	0	1.01811	0.348	0.057	0	Mag	Parp8
Tox	0	1.01746	0.403	0.076	0	Mag	Tox
Ppp1r1a	0	1.01361	0.348	0.05	0	Mag	Ppp1r1a
Pam	0	1.01166	0.338	0.078	0	Mag	Pam
Kcnip41	0	1.01165	0.365	0.116	0	Mag	Kcnip4
Ncam11	0	1.00911	0.73	0.318	0	Mag	Ncam1
Plaat3	0	1.00836	0.323	0.019	0	Mag	Plaat3
S100a10	0	1.00715	0.406	0.136	0	Mag	S100a10
Srgap3	0	1.00298	0.352	0.044	0	Mag	Srgap3
Phlpp1	0	0.998888	0.414	0.079	0	Mag	Phlpp1
Nenf1	0	0.995424	0.475	0.11	0	Mag	Nenf
Syt111	0	0.994988	0.405	0.068	0	Mag	Syt11
Cntfr	0	0.991262	0.287	0.019	0	Mag	Cntfr
Selenom1	0	0.989007	0.471	0.111	0	Mag	Selenom
Cdk14	0	0.987541	0.252	0.043	0	Mag	Cdk14
Ctnnbip1	0	0.97545	0.332	0.042	0	Mag	Ctnnbip1
Gm4258	0	0.974286	0.413	0.106	0	Mag	Gm4258
Galnt132	0	0.97289	0.405	0.117	0	Mag	Galnt13
Lhx2	0	0.971919	0.275	0.004	0	Mag	Lhx2
Ank32	0	0.96267	0.722	0.292	0	Mag	Ank3
C130071C03Rik	0	0.961184	0.385	0.058	0	Mag	C130071C03Rik
Stmn11	0	0.958634	0.405	0.09	0	Mag	Stmn1
Fbxo2	0	0.958507	0.257	0.01	0	Mag	Fbxo2
Anxa1	0	0.956443	0.255	0.054	0	Mag	Anxa1
Myo6	0	0.947008	0.367	0.049	0	Mag	Myo6
Maml2	0	0.946468	0.326	0.044	0	Mag	Maml2
Gnas1	0	0.944977	0.745	0.335	0	Mag	Gnas
Zfpm2	0	0.944845	0.27	0.022	0	Mag	Zfpm2
Tubb2a1	0	0.943966	0.408	0.096	0	Mag	Tubb2a
Pcdh91	0	0.939515	0.593	0.147	0	Mag	Pcdh9
Ust	0	0.938235	0.259	0.009	0	Mag	Ust
Ddah1	0	0.937609	0.339	0.04	0	Mag	Ddah1
Fhl1	0	0.932321	0.292	0.023	0	Mag	Fhl1
Ccnd3	0	0.929181	0.409	0.085	0	Mag	Ccnd3
Plch1	0	0.928374	0.294	0.027	0	Mag	Plch1
Snhg18	0	0.92827	0.267	0.006	0	Mag	Snhg18
Kcnk1	0	0.92381	0.274	0.017	0	Mag	Kcnk1
Camk2n1	0	0.923226	0.456	0.124	0	Mag	Camk2n1
Nol4	0	0.923145	0.27	0.029	0	Mag	Nol4
Slc35f1	0	0.918108	0.294	0.026	0	Mag	Slc35f1
Immp2l1	0	0.91348	0.481	0.135	0	Mag	Immp2l
Itgav	0	0.911598	0.373	0.067	0	Mag	Itgav
Rora1	0	0.907397	0.686	0.296	0	Mag	Rora
Olfm2	0	0.903855	0.294	0.026	0	Mag	Olfm2
Ddah2	0	0.903445	0.288	0.015	0	Mag	Ddah2
Cd63	0	0.903315	0.683	0.357	0	Mag	Cd63
Itm2c1	0	0.903103	0.471	0.145	0	Mag	Itm2c
Rtn3	0	0.901816	0.642	0.275	0	Mag	Rtn3
Tspan72	0	0.9016	0.646	0.234	0	Mag	Tspan7
Tmem47	0	0.893747	0.263	0.009	0	Mag	Tmem47
Slc6a11	0	0.892368	0.28	0.032	0	Mag	Slc6a11
Gsta4	0	0.883918	0.271	0.013	0	Mag	Gsta4
Gldc	0	0.883695	0.257	0.004	0	Mag	Gldc
Taf13	0	0.880537	0.305	0.077	0	Mag	Taf13
Htra1	0	0.880502	0.357	0.053	0	Mag	Htra1
Ttc31	0	0.879116	0.497	0.161	0	Mag	Ttc3
Ctnnd21	0	0.877021	0.36	0.081	0	Mag	Ctnnd2
Wipi1	0	0.871688	0.282	0.021	0	Mag	Wipi1
Chst2	0	0.870495	0.274	0.026	0	Mag	Chst2
Celf41	0	0.870462	0.392	0.144	0	Mag	Celf4
Ctsl	0	0.869286	0.559	0.211	0	Mag	Ctsl
Selenof	0	0.863124	0.668	0.286	0	Mag	Selenof
Mfap3l	0	0.8603	0.294	0.018	0	Mag	Mfap3l
Naaladl2	0	0.849398	0.287	0.046	0	Mag	Naaladl2
Fads2	0	0.846828	0.281	0.019	0	Mag	Fads2
Rcn1	0	0.846292	0.264	0.01	0	Mag	Rcn1
Cntn11	0	0.845284	0.39	0.094	0	Mag	Cntn1
Acp11	0	0.843995	0.445	0.118	0	Mag	Acp1
Six3os1	0	0.84176	0.274	0.017	0	Mag	Six3os1
Magi3	0	0.840961	0.355	0.068	0	Mag	Magi3
Neo1	0	0.840547	0.345	0.064	0	Mag	Neo1
Ap4s1	0	0.837998	0.38	0.091	0	Mag	Ap4s1
Dbp1	0	0.837221	0.468	0.137	0	Mag	Dbp
Ptch1	0	0.837089	0.271	0.029	0	Mag	Ptch1
Trim35	0	0.836792	0.327	0.058	0	Mag	Trim35
Ptprd1	0	0.834662	0.526	0.16	0	Mag	Ptprd
1941-09-01	0	0.834168	0.362	0.081	0	Mag	2023-09-04
Pip5k1b	0	0.833876	0.384	0.073	0	Mag	Pip5k1b
mt-Nd12	0	0.832414	0.965	0.829	0	Mag	mt-Nd1
Mfge81	0	0.832108	0.492	0.169	0	Mag	Mfge8
Dpysl21	0	0.830755	0.532	0.17	0	Mag	Dpysl2
Prune2	0	0.828977	0.322	0.071	0	Mag	Prune2
Hmgn31	0	0.82783	0.507	0.14	0	Mag	Hmgn3
Ptprs	0	0.825576	0.365	0.082	0	Mag	Ptprs
Thra1	0	0.825319	0.421	0.107	0	Mag	Thra
Pde1c1	0	0.820524	0.373	0.092	0	Mag	Pde1c
Npdc1	0	0.819701	0.404	0.086	0	Mag	Npdc1
Gnai2	0	0.817379	0.537	0.238	0	Mag	Gnai2
Slc22a171	0	0.812159	0.295	0.067	0	Mag	Slc22a17
Unc13c1	0	0.811813	0.349	0.068	0	Mag	Unc13c
Tcf7l2	0	0.811377	0.274	0.029	0	Mag	Tcf7l2
Ppp3ca	0	0.807723	0.689	0.328	0	Mag	Ppp3ca
Maged11	0	0.797549	0.437	0.117	0	Mag	Maged1
Hsp90ab12	0	0.795542	0.682	0.334	0	Mag	Hsp90ab1
S100a13	0	0.785271	0.328	0.105	0	Mag	S100a13
Cdk17	0	0.783993	0.354	0.064	0	Mag	Cdk17
Tox2	0	0.779211	0.264	0.034	0	Mag	Tox2
Slc27a1	0	0.775152	0.306	0.052	0	Mag	Slc27a1
Ckb2	0	0.759348	0.855	0.488	0	Mag	Ckb
Pebp12	0	0.754442	0.708	0.333	0	Mag	Pebp1
Selenow1	0	0.754216	0.777	0.456	0	Mag	Selenow
Tnik	0	0.751231	0.287	0.055	0	Mag	Tnik
Frmd5	0	0.748109	0.368	0.132	0	Mag	Frmd5
Ttyh11	0	0.74595	0.472	0.159	0	Mag	Ttyh1
Prdx22	0	0.744892	0.694	0.338	0	Mag	Prdx2
Zfp6081	0	0.743001	0.432	0.131	0	Mag	Zfp608
Egr1	0	0.737312	0.352	0.114	0	Mag	Egr1
Irf2bpl1	0	0.736461	0.325	0.076	0	Mag	Irf2bpl
Sptbn11	0	0.734189	0.399	0.099	0	Mag	Sptbn1
Ywhaq2	0	0.733534	0.65	0.282	0	Mag	Ywhaq
Pgrmc11	0	0.729583	0.424	0.144	0	Mag	Pgrmc1
Cdon	0	0.725777	0.266	0.038	0	Mag	Cdon
Cd9	0	0.725196	0.564	0.263	0	Mag	Cd9
Dock7	0	0.717533	0.319	0.085	0	Mag	Dock7
Pbxip1	0	0.716045	0.322	0.058	0	Mag	Pbxip1
Tmem2562	0	0.715457	0.549	0.229	0	Mag	Tmem256
Clip31	0	0.708828	0.313	0.06	0	Mag	Clip3
Tceal8	0	0.706721	0.385	0.087	0	Mag	Tceal8
Gas51	0	0.705367	0.753	0.416	0	Mag	Gas5
Acyp2	0	0.704742	0.275	0.037	0	Mag	Acyp2
Tkt	0	0.702248	0.371	0.134	0	Mag	Tkt
Zfp36l1	0	0.696099	0.349	0.101	0	Mag	Zfp36l1
Mmd2	0	0.69607	0.309	0.055	0	Mag	Mmd2
Rnf1871	0	0.694529	0.494	0.193	0	Mag	Rnf187
Mapt1	0	0.693011	0.287	0.066	0	Mag	Mapt
Trim9	0	0.690761	0.254	0.044	0	Mag	Trim9
Pdcd41	0	0.681999	0.391	0.103	0	Mag	Pdcd4
Spred1	0	0.681819	0.295	0.056	0	Mag	Spred1
Hsd17b12	0	0.680297	0.399	0.131	0	Mag	Hsd17b12
Ndfip12	0	0.677165	0.79	0.431	0	Mag	Ndfip1
Shisa42	0	0.674162	0.418	0.123	0	Mag	Shisa4
Ndn1	0	0.673836	0.362	0.096	0	Mag	Ndn
4930402H24Rik	0	0.673181	0.355	0.084	0	Mag	4930402H24Rik
Adk	0	0.671327	0.287	0.054	0	Mag	Adk
Magi11	0	0.667936	0.356	0.101	0	Mag	Magi1
Ptpra	0	0.666816	0.372	0.087	0	Mag	Ptpra
Garem1	0	0.66221	0.261	0.038	0	Mag	Garem1
Rax1	0	0.661348	0.435	0.154	0	Mag	Rax
Slc25a42	0	0.657532	0.768	0.405	0	Mag	Slc25a4
Ptms2	0	0.657436	0.583	0.238	0	Mag	Ptms
Gbe1	0	0.655043	0.336	0.072	0	Mag	Gbe1
2023-09-08	0	0.653982	0.255	0.031	0	Mag	2023-09-08
Cadm12	0	0.653756	0.69	0.333	0	Mag	Cadm1
Nckap1	0	0.640557	0.339	0.073	0	Mag	Nckap1
Ndufc22	0	0.634291	0.634	0.288	0	Mag	Ndufc2
Oat	0	0.63003	0.33	0.072	0	Mag	Oat
Fuca1	0	0.628449	0.361	0.1	0	Mag	Fuca1
Tmem59	0	0.625863	0.634	0.292	0	Mag	Tmem59
Zbtb201	0	0.625189	0.661	0.292	0	Mag	Zbtb20
Atp1b3	0	0.623916	0.367	0.106	0	Mag	Atp1b3
Mrps6	0	0.622389	0.255	0.049	0	Mag	Mrps6
Aldh2	0	0.621905	0.276	0.054	0	Mag	Aldh2
Bex31	0	0.615972	0.453	0.147	0	Mag	Bex3
Map3k5	0	0.615852	0.261	0.044	0	Mag	Map3k5
2610035D17Rik	0	0.615179	0.255	0.038	0	Mag	2610035D17Rik
Rtn11	0	0.61423	0.414	0.161	0	Mag	Rtn1
Tubb4b	0	0.610869	0.471	0.175	0	Mag	Tubb4b
Spry2	0	0.60959	0.274	0.071	0	Mag	Spry2
Tspan131	0	0.607108	0.425	0.135	0	Mag	Tspan13
H1f0	0	0.605129	0.277	0.062	0	Mag	H1f0
Hint1	0	0.603455	0.717	0.381	0	Mag	Hint1
Ass1	0	0.602748	0.294	0.082	0	Mag	Ass1
Emc10	0	0.602552	0.393	0.123	0	Mag	Emc10
Ppdpf	0	0.601811	0.396	0.124	0	Mag	Ppdpf
Dst1	0	0.60096	0.342	0.1	0	Mag	Dst
Auts21	0	0.599754	0.508	0.16	0	Mag	Auts2
Aamdc	0	0.598161	0.281	0.049	0	Mag	Aamdc
Foxn31	0	0.595081	0.46	0.159	0	Mag	Foxn3
Phpt12	0	0.591722	0.464	0.152	0	Mag	Phpt1
Eef1g1	0	0.588211	0.635	0.32	0	Mag	Eef1g
Mapre1	0	0.584709	0.36	0.102	0	Mag	Mapre1
Cfl2	0	0.583109	0.411	0.119	0	Mag	Cfl2
Tead1	0	0.577851	0.258	0.041	0	Mag	Tead1
Mgst1	0	0.573867	0.262	0.06	0	Mag	Mgst1
Ptov13	0	0.573719	0.554	0.208	0	Mag	Ptov1
Rere3	0	0.571977	0.561	0.237	0	Mag	Rere
Plcb42	0	0.56812	0.444	0.154	0	Mag	Plcb4
Bcat1	0	0.567689	0.292	0.058	0	Mag	Bcat1
Srebf2	0	0.566863	0.28	0.064	0	Mag	Srebf2
Nedd4l	0	0.566022	0.361	0.099	0	Mag	Nedd4l
Mageh1	0	0.564849	0.275	0.059	0	Mag	Mageh1
Rnf13	0	0.560175	0.37	0.118	0	Mag	Rnf13
Evi5	0	0.5549	0.307	0.072	0	Mag	Evi5
Ptprg1	0	0.55379	0.272	0.064	0	Mag	Ptprg
Crb1	0	0.551164	0.358	0.108	0	Mag	Crb1
Zfp5361	0	0.55104	0.424	0.131	0	Mag	Zfp536
mt-Nd32	0	0.550156	0.546	0.236	0	Mag	mt-Nd3
Comt1	0	0.548793	0.375	0.117	0	Mag	Comt
Sesn3	0	0.54806	0.303	0.078	0	Mag	Sesn3
Lrpap1	0	0.54557	0.364	0.126	0	Mag	Lrpap1
Atp1a1	0	0.54244	0.487	0.184	0	Mag	Atp1a1
Asph1	0	0.536902	0.307	0.088	0	Mag	Asph
Gpc61	0	0.534922	0.358	0.085	0	Mag	Gpc6
Msmo1	0	0.534436	0.285	0.074	0	Mag	Msmo1
Mpc11	0	0.531499	0.439	0.16	0	Mag	Mpc1
AC149090.11	0	0.527077	0.302	0.104	0	Mag	AC149090.1
Hlf1	0	0.525615	0.285	0.079	0	Mag	Hlf
Arl6ip5	0	0.52556	0.404	0.143	0	Mag	Arl6ip5
Nedd42	0	0.524555	0.413	0.129	0	Mag	Nedd4
Dgcr6	0	0.523767	0.293	0.073	0	Mag	Dgcr6
Smim10l11	0	0.521851	0.342	0.1	0	Mag	Smim10l1
Thoc71	0	0.518568	0.473	0.176	0	Mag	Thoc7
mt-Nd52	0	0.515806	0.537	0.24	0	Mag	mt-Nd5
Tsc22d11	0	0.512267	0.408	0.144	0	Mag	Tsc22d1
Sat1	0	0.507702	0.494	0.215	0	Mag	Sat1
Map1lc3a1	0	0.505955	0.525	0.215	0	Mag	Map1lc3a
Ogt2	0	0.504713	0.408	0.153	0	Mag	Ogt
Add31	0	0.498987	0.397	0.114	0	Mag	Add3
Qk	0	0.496406	0.472	0.182	0	Mag	Qk
Msi12	0	0.492596	0.484	0.205	0	Mag	Msi1
Tmco1	0	0.492372	0.338	0.096	0	Mag	Tmco1
Skp1a1	0	0.489671	0.511	0.208	0	Mag	Skp1a
Sipa1l1	0	0.486743	0.303	0.088	0	Mag	Sipa1l1
mt-Nd4l	0	0.484241	0.303	0.095	0	Mag	mt-Nd4l
Prxl2a	0	0.483859	0.293	0.073	0	Mag	Prxl2a
Stox2	0	0.483074	0.294	0.078	0	Mag	Stox2
Hcfc1r1	0	0.482979	0.436	0.172	0	Mag	Hcfc1r1
Fam168a1	0	0.482613	0.397	0.135	0	Mag	Fam168a
Atraid1	0	0.482388	0.396	0.146	0	Mag	Atraid
Arl21	0	0.481753	0.353	0.112	0	Mag	Arl2
Gnb21	0	0.48066	0.56	0.238	0	Mag	Gnb2
Ccdc85b1	0	0.478297	0.396	0.139	0	Mag	Ccdc85b
Ckap5	0	0.477996	0.312	0.088	0	Mag	Ckap5
Cxcl16	0	0.47798	0.252	0.064	0	Mag	Cxcl16
Anxa5	0	0.476957	0.367	0.129	0	Mag	Anxa5
St3gal4	0	0.476854	0.341	0.105	0	Mag	St3gal4
Ddt	0	0.474581	0.435	0.151	0	Mag	Ddt
Mid1ip1	0	0.474466	0.274	0.064	0	Mag	Mid1ip1
Ssbp3	0	0.473076	0.274	0.07	0	Mag	Ssbp3
Arl2bp1	0	0.472423	0.346	0.107	0	Mag	Arl2bp
Mrfap11	0	0.472175	0.606	0.292	0	Mag	Mrfap1
Prox11	0	0.470573	0.253	0.074	0	Mag	Prox1
Eif4a22	0	0.470295	0.62	0.296	0	Mag	Eif4a2
Dynll21	0	0.469954	0.401	0.144	0	Mag	Dynll2
Eef1d	0	0.467996	0.391	0.142	0	Mag	Eef1d
Per3	0	0.467924	0.281	0.081	0	Mag	Per3
Xpr1	0	0.467825	0.304	0.09	0	Mag	Xpr1
Drap11	0	0.466692	0.348	0.119	0	Mag	Drap1
Ccdc88a1	0	0.465048	0.292	0.097	0	Mag	Ccdc88a
Enah	0	0.462493	0.326	0.095	0	Mag	Enah
Strn3	0	0.461778	0.385	0.132	0	Mag	Strn3
Hdgf	0	0.456485	0.389	0.137	0	Mag	Hdgf
Scp21	0	0.453395	0.467	0.199	0	Mag	Scp2
Ube2e21	0	0.450761	0.331	0.104	0	Mag	Ube2e2
Lman11	0	0.448427	0.336	0.115	0	Mag	Lman1
Morf4l2	0	0.447991	0.45	0.188	0	Mag	Morf4l2
Fundc1	0	0.446196	0.266	0.075	0	Mag	Fundc1
Cyb5a	0	0.444739	0.298	0.09	0	Mag	Cyb5a
Gtf2i1	0	0.441632	0.318	0.096	0	Mag	Gtf2i
Mapk3	0	0.441208	0.275	0.073	0	Mag	Mapk3
Itfg1	0	0.438539	0.329	0.116	0	Mag	Itfg1
B230118H07Rik	0	0.43744	0.26	0.061	0	Mag	B230118H07Rik
Dynlt3	0	0.437107	0.26	0.067	0	Mag	Dynlt3
Gstm1	0	0.435308	0.282	0.064	0	Mag	Gstm1
Hist3h2ba2	0	0.434898	0.427	0.166	0	Mag	Hist3h2ba
Zwint1	0	0.434812	0.354	0.129	0	Mag	Zwint
Arhgef12	0	0.432499	0.36	0.114	0	Mag	Arhgef12
Ankrd28	0	0.426584	0.287	0.084	0	Mag	Ankrd28
Kif21a1	0	0.424664	0.384	0.142	0	Mag	Kif21a
Mxi1	0	0.424455	0.313	0.104	0	Mag	Mxi1
Eml61	0	0.424424	0.358	0.13	0	Mag	Eml6
[truncated: 9,260 more rows]
